# Supplementary material for: Phylogenomics and gene association analysis support probiotic potential in a subset of Staphylococcus xylosus isolates
Source: Microb Genom. 2026 Apr 30;12(4):001708. doi: 10.1099/mgen.0.001708 (PMC13293316; doi:10.1099/mgen.0.001708)
Supplement: Uncited Supplementary Material 1. [file mgen-12-01708-s001.xlsx]

## Sheet: Find_gene_combinations
ENTER GENE NAMES →	ahp	lac972	t7lxg	fmo
(one per cell, up to 5: choose from list below)	**do not edit cells below this row**
Gene products:	Alkylhydroperoxidase	Lactococcin 972 family bacteriocin	T7SS effector LXG polymorphic toxin	FAD-dependent monooxygenase
Orthogroup reference IDs:	OG0002375	OG0002332	OG0000129	OG0002529
Total number of isolates carrying gene:	83	88	53	49
Number of LOW SCC isolates carrying gene:	45	48	30	33
LOW SCC/LOW RF subgroup	42	42	30	33
LOW SCC/HIGH RF subgroup	3	6	0	0
Number of HIGH SCC isolates carrying gene:	37	39	22	15
HIGH SCC/HIGH RF subgroup	22	24	8	1
HIGH SCC/LOW RF subgroup	15	15	14	14
Isolates containing all specified genes
Number of LOW SCC isolates:	29	All LOW SCC isolates:	LS10802984, LS10803004, LS11507734, LS11703457, LS20310196, LS20315672, LS20612320, LS20815981, LS21212185, LS21800436, LS21800801, LS21804526, LS21805400, LS21809637, LS21912740, LS22602374, LS22611970, LS31805100, LS31813754, LS31911658, LS40110028, LS40500157, LS41112939, LS41503195, LS41503249, LS41503447, LS41503614, LS41809563, LS41810705
Number of HIGH SCC isolates:	13	All HIGH SCC isolates:	HS20308858, HS20900939, HS21100024, HS21100677, HS21102332, HS21113734, HS21113901, HS21207617, HS22306050, HS22311597, HS22707758, HS30104334, HS32200638
Random Forest subgroups isolate breakdown:
LOW SCC/LOW RF subgroup	29	LOW RF/LOW SCC isolates:	LS10802984, LS10803004, LS11507734, LS11703457, LS20310196, LS20315672, LS20612320, LS20815981, LS21212185, LS21800436, LS21800801, LS21804526, LS21805400, LS21809637, LS21912740, LS22602374, LS22611970, LS31805100, LS31813754, LS31911658, LS40110028, LS40500157, LS41112939, LS41503195, LS41503249, LS41503447, LS41503614, LS41809563, LS41810705
HIGH SCC/LOW RF subgroup	13	LOW RF/HIGH SCC isolates:	HS20308858, HS20900939, HS21100024, HS21100677, HS21102332, HS21113734, HS21113901, HS21207617, HS22306050, HS22311597, HS22707758, HS30104334, HS32200638
Total in LOW RF subgroup:	42
HIGH SCC/HIGH RF subgroup	0	HIGH RF/HIGH SCC isolates:
LOW SCC/HIGH RF subgroup	0	HIGH RF/LOW SCC isolates:
Total in HIGH RF subgroup:	0
Genes to choose from:
representative genes for the 63 orthogroups referenced in the results:		important RF predictors and genes included in phi correlation plot:
AGCS	ucMFS1	acdB	mphC
ahp	ucFMNTR	agrD	msrA
azoR	uc2431	aip(3292)	nuc
dinB	uc2484	cap5I	qacE
eamA	uc2485	cap5K	RNAPs70r4
FBA	uc2489	cap5M	sak
fmo	uc2534	cap8A	salA
garR	ucABCP1	cap8D	sbnB
gntP	ucCRO1	cap8F	sdrG
lac972	ucDMT	cap8G	tetK
lacR	ucDUF1433	cap8I	thrE
lpl	ucDUF2089	cap8L	uafA
lrp	ucDUF2200	cap8O	ucABCP2
lysR	ucDUF2975	cirA	ucDUF4352
mobC	ucDUF334	eniB	ucDUF805
sdaA	ucDUF4064	epiB	ucFBD1
sdaB	ucDUF418	esaA	ucLABC1
t7lxg	ucDUF5079	esaB	ucLABC2
t7ss	ucDUF5080	essA	ucLS
tcaA	ucHTH1	essB	ucSIGP1
tfr	ucLIPeP4	essC	vanY
thiC	ucLIPP1	esxA	yent2
ThrRS	ucLIPS1	fosB	yidC
TRAP	ucMFS2	icaA	vanW
uc2384	ucPHOL	icaB	cap8C
uc2386	ucPRD	icaD
uc2396	ucPTS2	icaR
uc2404	ucRIP38	lanC
uc2418	ucVOC1	lanKC
uc2422	yaeF	lnuA
uc2430	ymcC	mobV
	yxeA
Isolate ID:	HS10611821	HS10716403	HS11113553	HS11710967	HS20308858	HS20601706	HS20709426	HS20714369	HS20805135	HS20814151	HS20815059	HS20900939	HS21004315	HS21012228	HS21100024	HS21100677	HS21102332	HS21113734	HS21113901	HS21207617	HS21415913	HS21611124	HS21900044	HS22306050	HS22311597	HS22607253	HS22707758	HS22809540	HS30104334	HS30110748	HS30608382	HS30610217	HS30711372	HS31316170	HS31316347	HS31401814	HS31411745	HS31702836	HS32014648	HS32200638	HS32303445	HS32304688	HS32307146	HS32312270	HS32315769	HS32408355	HS32800913	HS40806310	HS40806389
SCC/RF:	HIGH SCC/HIGH RF subgroup	HIGH SCC/HIGH RF subgroup	HIGH SCC/HIGH RF subgroup	HIGH SCC/LOW RF subgroup	HIGH SCC/LOW RF subgroup	HIGH SCC/HIGH RF subgroup	HIGH SCC/HIGH RF subgroup	HIGH SCC/HIGH RF subgroup	HIGH SCC/HIGH RF subgroup	HIGH SCC/HIGH RF subgroup	HIGH SCC/LOW RF subgroup	HIGH SCC/LOW RF subgroup	HIGH SCC/HIGH RF subgroup	HIGH SCC/HIGH RF subgroup	HIGH SCC/LOW RF subgroup	HIGH SCC/LOW RF subgroup	HIGH SCC/LOW RF subgroup	HIGH SCC/LOW RF subgroup	HIGH SCC/LOW RF subgroup	HIGH SCC/LOW RF subgroup	HIGH SCC/HIGH RF subgroup	HIGH SCC/HIGH RF subgroup	HIGH SCC/HIGH RF subgroup	HIGH SCC/LOW RF subgroup	HIGH SCC/LOW RF subgroup	HIGH SCC/HIGH RF subgroup	HIGH SCC/LOW RF subgroup	HIGH SCC/HIGH RF subgroup	HIGH SCC/LOW RF subgroup	HIGH SCC/HIGH RF subgroup	HIGH SCC/HIGH RF subgroup	HIGH SCC/HIGH RF subgroup	HIGH SCC/HIGH RF subgroup	HIGH SCC/HIGH RF subgroup	HIGH SCC/HIGH RF subgroup	HIGH SCC/HIGH RF subgroup	HIGH SCC/HIGH RF subgroup	HIGH SCC/HIGH RF subgroup	HIGH SCC/HIGH RF subgroup	HIGH SCC/LOW RF subgroup	HIGH SCC/HIGH RF subgroup	HIGH SCC/HIGH RF subgroup	HIGH SCC/HIGH RF subgroup	HIGH SCC/HIGH RF subgroup	HIGH SCC/HIGH RF subgroup	HIGH SCC/HIGH RF subgroup	HIGH SCC/HIGH RF subgroup	HIGH SCC/HIGH RF subgroup	HIGH SCC/HIGH RF subgroup
All orthogroups present:	FALSE	FALSE	FALSE	FALSE	TRUE	FALSE	FALSE	FALSE	FALSE	FALSE	FALSE	TRUE	FALSE	FALSE	TRUE	TRUE	TRUE	TRUE	TRUE	TRUE	FALSE	FALSE	FALSE	TRUE	TRUE	FALSE	TRUE	FALSE	TRUE	FALSE	FALSE	FALSE	FALSE	FALSE	FALSE	FALSE	FALSE	FALSE	FALSE	TRUE	FALSE	FALSE	FALSE	FALSE	FALSE	FALSE	FALSE	FALSE	FALSE
Phylogenetic Clade:	G	NX	G	E	E	NX	NX	NX	NX	NX	F1	B	F1	F1	A1	B	A1	A2	A2	D1	F2	NX	F1	A2	D1	NX	D2	NX	A3	F1	F1	NX	F1	F2	F2	G	F1	NX	F2	D1	G	NX	NX	NX	NX	F2	F1	F1	F1
									Gene	Gene Product	LOW SCC isolates	HIGH SCC isolates
									ahp	Alkylhydroperoxidase	45	37
									lac972	Lactococcin 972 family bacteriocin	48	39
									t7lxg	T7SS effector LXG polymorphic toxin	30	22
									fmo	FAD-dependent monooxygenase	33	15
									0
									ahp, lac972, t7lxg, fmo		29	13
											RF LOW			RF HIGH
									Gene	Gene Product	SCC LOW	SCC HIGH	RF LOW total	SCC LOW	SCC HIGH	RF HIGH total
									ahp	Alkylhydroperoxidase	42	15	57	3	22	25
									lac972	Lactococcin 972 family bacteriocin	42	15	57	6	24	30
									t7lxg	T7SS effector LXG polymorphic toxin	30	14	44	0	8	8
									fmo	FAD-dependent monooxygenase	33	14	47	0	1	1
									0				0			0
									ahp, lac972, t7lxg, fmo		29	13	42	0	0	0
[truncated: 49 more columns]

## Sheet: S1_Genome_stats_and_metadata
# Supplemental Table 1: Isolate sampling metadata, assembly statistics, and other pertinent information
#
#					Sample metadata						Assembly stats
BioSample_accession	Isolate_ID	Phylo_clade	RF_group	SCC_level	SCC	DIM	Province	Month_Sample	Year_Sample	Season	Num_contigs	Total_length	Longest_contig	N50	N90	Avg_depth	Coverage	BUSCO	Plasmid_accessions
SAMN52095424	HS10611821	G	high_RF	high_SCC	945	208	Alberta	2	2008	Winter	32	2873621	717945	281459	62767	75	100	C:99.8%[S:99.6%,D:0.2%],F:0.0%,M:0.2%,n:450	CP042006 NC_010426
SAMN52095420	HS10716403	NX	high_RF	high_SCC	744	108	Alberta	6	2008	Spring	14	3027979	814333	748498	191255	57	100	C:99.8%[S:99.8%,D:0.0%],F:0.2%,M:0.0%,n:450	KM276082
SAMN52095423	HS11113553	G	high_RF	high_SCC	865	88	Alberta	6	2008	Spring	24	2860834	761888	442912	99110	82	100	C:99.6%[S:99.3%,D:0.2%],F:0.2%,M:0.2%,n:450
SAMN52095449	HS11710967	E	low_RF	high_SCC	clinical	5	Alberta	6	2008	Spring	25	2827229	705998	300249	87872	49	100	C:99.8%[S:99.8%,D:0.0%],F:0.0%,M:0.2%,n:450	CP013716 CP024440 KM276082 KP178915 KR870314
SAMN52095431	HS20308858	E	low_RF	high_SCC	1468	0	Ontario	9	2007	Summer	24	2833542	651865	356520	59385	112	100	C:99.8%[S:99.8%,D:0.0%],F:0.0%,M:0.2%,n:450	CP013717 CP024440
SAMN52095421	HS20601706	NX	high_RF	high_SCC	756	118	Ontario	5	2007	Spring	21	3027015	748794	468774	93474	105	100	C:99.8%[S:99.8%,D:0.0%],F:0.2%,M:0.0%,n:450	KM276082
SAMN52095438	HS20709426	NX	high_RF	high_SCC	2061	322	Ontario	1	2008	Winter	26	2989797	1004729	516161	83970	81	100	C:100.0%[S:100.0%,D:0.0%],F:0.0%,M:0.0%,n:450	MH785224
SAMN52095409	HS20714369	NX	high_RF	high_SCC	555	12	Ontario	6	2008	Spring	37	2980628	490465	285529	48403	152	100	C:100.0%[S:100.0%,D:0.0%],F:0.0%,M:0.0%,n:450	AP006717 HE616681
SAMN52095405	HS20805135	NX	high_RF	high_SCC	526	473	Ontario	6	2007	Summer	18	2880879	824798	658610	94205	295	100	C:100.0%[S:100.0%,D:0.0%],F:0.0%,M:0.0%,n:450
SAMN52095430	HS20814151	NX	high_RF	high_SCC	1444	352	Ontario	6	2008	Summer	33	2987595	700080	469313	62189	123	100	C:100.0%[S:100.0%,D:0.0%],F:0.0%,M:0.0%,n:450	AB369999 CP013618 CP015627 MH251946
SAMN52095407	HS20815059	F1	low_RF	high_SCC	554	261	Ontario	8	2008	Summer	22	2864173	1208449	612981	111765	60	100	C:99.8%[S:99.8%,D:0.0%],F:0.0%,M:0.2%,n:450	AB369999 CP015627 CP042006 KM276082
SAMN52095403	HS20900939	B	low_RF	high_SCC	363	505	Ontario	4	2007	Spring	40	2886219	645561	202970	61058	76	100	C:99.3%[S:99.3%,D:0.0%],F:0.4%,M:0.2%,n:450	CP013618 KM276082 KP178913
SAMN52095437	HS21004315	F1	high_RF	high_SCC	2000	2	Ontario	7	2007	Summer	21	2779497	993474	456619	76928	84	100	C:99.6%[S:99.6%,D:0.0%],F:0.0%,M:0.4%,n:450	KP178915
SAMN52095404	HS21012228	F1	high_RF	high_SCC	364	518	Ontario	3	2008	Winter	20	2800852	695884	347140	74535	47	100	C:99.8%[S:99.8%,D:0.0%],F:0.0%,M:0.2%,n:450	HE616681
SAMN52095425	HS21100024	A1	low_RF	high_SCC	992	154	Ontario	4	2007	Spring	21	2780789	644644	369142	111534	136	100	C:99.3%[S:99.3%,D:0.0%],F:0.4%,M:0.2%,n:450	EU350088
SAMN52095410	HS21100677	B	low_RF	high_SCC	578	2	Ontario	4	2007	Spring	32	2806679	600599	192277	61138	94	100	C:99.8%[S:99.8%,D:0.0%],F:0.0%,M:0.2%,n:450	EU333812 EU350088 KM276082 MH251945
SAMN52095411	HS21102332	A1	low_RF	high_SCC	601	402	Ontario	5	2007	Spring	23	2784758	644640	226063	111607	69	100	C:99.3%[S:99.3%,D:0.0%],F:0.4%,M:0.2%,n:450	EU350088
SAMN52095436	HS21113734	A2	low_RF	high_SCC	1850	1	Ontario	6	2008	Spring	26	2815205	648056	271207	86626	148	100	C:99.6%[S:99.6%,D:0.0%],F:0.0%,M:0.4%,n:450	AM990995 KM276082
SAMN52095448	HS21113901	A2	low_RF	high_SCC	7298	1	Ontario	6	2008	Summer	25	2836865	729354	382040	112093	29	100	C:99.8%[S:99.8%,D:0.0%],F:0.0%,M:0.2%,n:450	CP013717 CP042006 EU350088
SAMN52095413	HS21207617	D1	low_RF	high_SCC	610	0	Ontario	11	2007	Autumn	25	2825884	734905	290888	83829	42	100	C:99.8%[S:99.8%,D:0.0%],F:0.0%,M:0.2%,n:450	KM276082 MH465666
SAMN52095440	HS21415913	F2	high_RF	high_SCC	2237	0	Ontario	9	2008	Summer	26	2782618	1373697	374322	78111	159	100	C:99.8%[S:99.8%,D:0.0%],F:0.0%,M:0.2%,n:450
SAMN52095435	HS21611124	NX	high_RF	high_SCC	1814	0	Ontario	6	2008	Spring	46	3008644	431374	253442	36727	130	100	C:100.0%[S:100.0%,D:0.0%],F:0.0%,M:0.0%,n:450	CP013623 CP014058 CP033733 CP042007 KM276082
SAMN52095408	HS21900044	F1	high_RF	high_SCC	554	134	Ontario	4	2007	Spring	20	2791519	1395030	377038	87650	155	100	C:99.8%[S:99.8%,D:0.0%],F:0.0%,M:0.2%,n:450	CP014114
SAMN52095450	HS22306050	A2	low_RF	high_SCC	clinical	158	Ontario	7	2007	Summer	31	2887473	648179	323738	76891	191	100	C:99.8%[S:99.8%,D:0.0%],F:0.0%,M:0.2%,n:450	CP030616 EU350088 KM276082
SAMN52095402	HS22311597	D1	low_RF	high_SCC	362	311	Ontario	3	2008	Spring	23	2817740	735596	271174	83883	94	100	C:99.8%[S:99.8%,D:0.0%],F:0.0%,M:0.2%,n:450
SAMN52095443	HS22607253	NX	high_RF	high_SCC	2557	347	Ontario	8	2007	Summer	31	2991579	700079	469456	83074	73	100	C:100.0%[S:100.0%,D:0.0%],F:0.0%,M:0.0%,n:450	CP013623 KR870314 MH251946
SAMN52095412	HS22707758	D2	low_RF	high_SCC	609	320	Ontario	11	2007	Autumn	25	2828706	435634	290846	76937	25	100	C:99.8%[S:99.8%,D:0.0%],F:0.0%,M:0.2%,n:450	AM990995 CP030616 EU350088
SAMN52095445	HS22809540	NX	high_RF	high_SCC	5700	0	Ontario	10	2007	Autumn	47	3046698	431374	253440	36496	99	100	C:100.0%[S:100.0%,D:0.0%],F:0.0%,M:0.0%,n:450	CP013716 CP014058 CP033733 KM276082 KR870313
SAMN52095414	HS30104334	A3	low_RF	high_SCC	639	455	Quebec	6	2007	Spring	26	2825784	646033	226086	110815	92	100	C:99.8%[S:99.8%,D:0.0%],F:0.0%,M:0.2%,n:450	EU350088
SAMN52095427	HS30110748	F1	high_RF	high_SCC	1222	302	Quebec	2	2008	Winter	29	2783223	671199	304472	76941	146	100	C:99.6%[S:99.6%,D:0.0%],F:0.2%,M:0.2%,n:450
SAMN52095442	HS30608382	F1	high_RF	high_SCC	2421	1	Quebec	10	2007	Autumn	25	2827182	1354203	267310	111387	105	100	C:99.8%[S:99.8%,D:0.0%],F:0.0%,M:0.2%,n:450	CP013618 CP042006 KP178913 X02529
SAMN52095451	HS30608443	D2	low_RF	NA	NA	1	Quebec	10	2007	Autumn	23	2855599	648267	319335	83883	69	100	C:99.8%[S:99.8%,D:0.0%],F:0.0%,M:0.2%,n:450	KR870313
SAMN52095415	HS30610217	NX	high_RF	high_SCC	645	292	Quebec	2	2008	Winter	21	2928641	651361	602651	53560	122	100	C:100.0%[S:100.0%,D:0.0%],F:0.0%,M:0.0%,n:450
SAMN52095444	HS30711372	F1	high_RF	high_SCC	3067	355	Quebec	3	2008	Spring	19	2811442	1192058	518182	82573	49	100	C:99.8%[S:99.8%,D:0.0%],F:0.0%,M:0.2%,n:450	AB369999 CP024440 MH090915
SAMN52095422	HS31316170	F2	high_RF	high_SCC	766	282	Quebec	7	2008	Summer	22	2793858	612567	461138	99028	254	100	C:99.6%[S:99.6%,D:0.0%],F:0.2%,M:0.2%,n:450	KP178914
SAMN52095419	HS31316347	F2	high_RF	high_SCC	737	1	Quebec	7	2008	Summer	20	2792847	688513	475892	99387	110	100	C:99.8%[S:99.8%,D:0.0%],F:0.0%,M:0.2%,n:450
SAMN52095428	HS31401814	G	high_RF	high_SCC	1247	290	Quebec	4	2007	Spring	21	2751436	1303015	415557	111283	141	100	C:99.6%[S:99.6%,D:0.0%],F:0.2%,M:0.2%,n:450	CP015627 CP024440 KR870313
SAMN52095429	HS31411745	F1	high_RF	high_SCC	1397	48	Quebec	3	2008	Winter	27	2783487	494319	355797	78676	22	100	C:99.8%[S:99.8%,D:0.0%],F:0.0%,M:0.2%,n:450	HE616681 MH785245
SAMN52095434	HS31702836	NX	high_RF	high_SCC	1803	288	Quebec	5	2007	Spring	35	3018160	922561	489107	93555	34	100	C:100.0%[S:99.8%,D:0.2%],F:0.0%,M:0.0%,n:450	CP013618
SAMN52095426	HS32014648	F2	high_RF	high_SCC	1009	298	Quebec	6	2008	Spring	29	2800828	528656	478721	56825	82	100	C:99.8%[S:99.8%,D:0.0%],F:0.0%,M:0.2%,n:450
SAMN52095406	HS32200638	D1	low_RF	high_SCC	551	303	Quebec	3	2007	Winter	24	2839560	735598	290851	83883	78	100	C:99.8%[S:99.8%,D:0.0%],F:0.0%,M:0.2%,n:450	KR870313 MH785245
SAMN52095447	HS32303445	G	high_RF	high_SCC	6721	1	Quebec	6	2007	Spring	23	2793842	1319555	415556	111103	154	100	C:99.6%[S:99.6%,D:0.0%],F:0.2%,M:0.2%,n:450	CP013618 CP027847 CP033734
SAMN52095416	HS32304688	NX	high_RF	high_SCC	660	2	Quebec	7	2007	Summer	28	2968313	699478	469071	83970	130	100	C:100.0%[S:100.0%,D:0.0%],F:0.0%,M:0.0%,n:450
SAMN52095433	HS32307146	NX	high_RF	high_SCC	1690	0	Quebec	7	2007	Summer	31	3051212	542674	430297	71488	102	100	C:100.0%[S:100.0%,D:0.0%],F:0.0%,M:0.0%,n:450	KR870313
SAMN52095418	HS32312270	NX	high_RF	high_SCC	735	257	Quebec	4	2008	Spring	26	3007954	563520	505131	71090	76	100	C:100.0%[S:100.0%,D:0.0%],F:0.0%,M:0.0%,n:450	KR870313
SAMN52095432	HS32315769	NX	high_RF	high_SCC	1591	0	Quebec	8	2008	Summer	26	3008239	563648	505131	92734	73	100	C:100.0%[S:100.0%,D:0.0%],F:0.0%,M:0.0%,n:450	KR870313
SAMN52095417	HS32408355	F2	high_RF	high_SCC	685	362	Quebec	8	2007	Summer	28	2858340	731661	368412	92756	80	100	C:99.8%[S:99.8%,D:0.0%],F:0.0%,M:0.2%,n:450	KP178914
SAMN52095439	HS32800913	F1	high_RF	high_SCC	2096	1	Quebec	3	2007	Spring	18	2775256	1072683	539539	111387	83	100	C:99.8%[S:99.8%,D:0.0%],F:0.0%,M:0.2%,n:450	CP001783
SAMN52095446	HS40806310	F1	high_RF	high_SCC	6268	1	Atlantic	6	2007	Summer	24	2795789	1367255	418565	111389	172	100	C:99.8%[S:99.8%,D:0.0%],F:0.0%,M:0.2%,n:450	CP024440 KR870313 MH785245 X02529
SAMN52095441	HS40806389	F1	high_RF	high_SCC	2385	1	Atlantic	6	2007	Summer	17	2784257	1362714	437071	111487	157	100	C:99.8%[S:99.8%,D:0.0%],F:0.0%,M:0.2%,n:450
SAMN52095365	LS10204974	F2	low_RF	low_SCC	10	7	Alberta	10	2007	Autumn	30	2859067	629756	279807	67577	43	100	C:99.8%[S:99.8%,D:0.0%],F:0.0%,M:0.2%,n:450
SAMN52095381	LS10606438	F2	low_RF	low_SCC	15	185	Alberta	6	2007	Spring	36	2858334	610354	203018	49545	43	100	C:99.8%[S:99.8%,D:0.0%],F:0.0%,M:0.2%,n:450
SAMN52095392	LS10802984	C	low_RF	low_SCC	17	342	Alberta	6	2007	Summer	13	2827176	1268148	1161399	137100	59	100	C:99.6%[S:99.6%,D:0.0%],F:0.2%,M:0.2%,n:450	CP031840 CP042006 NC_008356
SAMN52095355	LS10803004	C	low_RF	low_SCC	8	342	Alberta	6	2007	Summer	14	2827186	1268147	1161661	136915	134	100	C:99.6%[S:99.6%,D:0.0%],F:0.2%,M:0.2%,n:450	CP015627 CP042006 NC_008356
SAMN52095370	LS11507734	na	low_RF	low_SCC	11	97	Alberta	7	2007	Summer	32	2840549	702479	389148	76898	23	100	C:99.6%[S:99.6%,D:0.0%],F:0.2%,M:0.2%,n:450	MH090915
SAMN52095390	LS11703457	B	low_RF	low_SCC	16	45	Alberta	4	2007	Spring	34	2893506	646684	228699	111779	99	100	C:99.8%[S:99.8%,D:0.0%],F:0.0%,M:0.2%,n:450	NC_008356 NC_019146
SAMN52095382	LS11705314	E	low_RF	low_SCC	15	283	Alberta	7	2007	Summer	19	2783702	650162	368592	92707	271	100	C:99.8%[S:99.8%,D:0.0%],F:0.0%,M:0.2%,n:450	CP030616 EU350088 KM276082
SAMN52095371	LS11806219	E	low_RF	low_SCC	11	159	Alberta	8	2007	Summer	22	2814029	650176	369108	92707	66	100	C:99.8%[S:99.8%,D:0.0%],F:0.0%,M:0.2%,n:450	EU350088 KM276082
SAMN52095383	LS11806509	E	low_RF	low_SCC	15	94	Alberta	8	2007	Summer	22	2786525	626439	369108	76576	27	100	C:99.8%[S:99.8%,D:0.0%],F:0.0%,M:0.2%,n:450	CP013618 CP030616 EU350088
SAMN52095356	LS20206109	D	low_RF	low_SCC	8	44	Ontario	7	2007	Summer	28	2809287	586467	183456	78456	115	100	C:99.8%[S:99.8%,D:0.0%],F:0.0%,M:0.2%,n:450	CP013618 MH785224
SAMN52095375	LS20207861	F2	high_RF	low_SCC	12	336	Ontario	8	2007	Summer	17	2754844	673866	527537	128035	71	100	C:99.6%[S:99.6%,D:0.0%],F:0.2%,M:0.2%,n:450
SAMN52095372	LS20310196	E	low_RF	low_SCC	11	132	Ontario	1	2008	Winter	27	2844316	721048	356519	76925	43	100	C:99.8%[S:99.8%,D:0.0%],F:0.0%,M:0.2%,n:450	CP013717 CP014694 CP024440 MH785245
SAMN52095393	LS20315672	E	low_RF	low_SCC	17	268	Ontario	7	2008	Summer	25	2811704	651865	356520	59385	66	100	C:99.8%[S:99.8%,D:0.0%],F:0.0%,M:0.2%,n:450	CP013623 CP014694 CP024440 MH785245
SAMN52095400	LS20612320	D1	low_RF	low_SCC	19	111	Ontario	6	2008	Spring	24	2860638	698061	290862	76896	138	100	C:99.8%[S:99.8%,D:0.0%],F:0.0%,M:0.2%,n:450	CP042006 KM276082
SAMN52095379	LS20806804	F1	low_RF	low_SCC	14	137	Ontario	7	2007	Summer	25	2852678	1359129	344506	82403	82	100	C:99.8%[S:99.8%,D:0.0%],F:0.0%,M:0.2%,n:450	AB369999 CP001783 CP015627 KR870314
SAMN52095380	LS20815981	A1	low_RF	low_SCC	14	302	Ontario	9	2008	Autumn	25	2928519	643990	361805	111055	49	100	C:99.8%[S:99.8%,D:0.0%],F:0.0%,M:0.2%,n:450	AB369999 CP027847 CP033733 KM276082
SAMN52095384	LS21009426	F1	low_RF	low_SCC	15	12	Ontario	1	2008	Winter	20	2769271	1367361	425584	92792	59	100	C:99.8%[S:99.8%,D:0.0%],F:0.0%,M:0.2%,n:450	AE015931 CP013618
SAMN52095385	LS21013355	F1	low_RF	low_SCC	15	104	Ontario	6	2008	Summer	19	2773104	1337474	440125	111627	76	100	C:99.8%[S:99.8%,D:0.0%],F:0.0%,M:0.2%,n:450	CP001783 CP013717 CP027847
SAMN52095386	LS21212185	D1	low_RF	low_SCC	15	201	Ontario	7	2008	Summer	19	2814984	735582	290888	83883	38	100	C:99.8%[S:99.8%,D:0.0%],F:0.0%,M:0.2%,n:450	KM276082
SAMN52095366	LS21800436	B	low_RF	low_SCC	10	117	Ontario	4	2007	Spring	30	2811565	715732	378189	76893	37	100	C:99.8%[S:99.8%,D:0.0%],F:0.0%,M:0.2%,n:450	CP013618 MK433518 NC_008356 NC_013371 U38429
SAMN52095357	LS21800801	A3	low_RF	low_SCC	8	237	Ontario	5	2007	Spring	38	2871426	496289	227592	110529	126	100	C:99.8%[S:99.8%,D:0.0%],F:0.0%,M:0.2%,n:450	CP017467 NC_008356 NC_013350 X02529
SAMN52095376	LS21804526	A1	low_RF	low_SCC	12	31	Ontario	8	2007	Summer	33	2882466	644577	242175	99459	40	100	C:99.6%[S:99.6%,D:0.0%],F:0.2%,M:0.2%,n:450	AB369999 CP018777 CP033733 KR870313 MH251946 NC_010626 NC_013350
SAMN52095354	LS21805400	A1	low_RF	low_SCC	4	139	Ontario	8	2007	Summer	32	2872793	389763	266900	96488	30	100	C:99.6%[S:99.6%,D:0.0%],F:0.2%,M:0.2%,n:450	AM990995 CP031840 NC_013350
SAMN52095391	LS21809637	A1	low_RF	low_SCC	16	7	Ontario	10	2007	Autumn	37	2877569	644839	361633	110841	75	100	C:99.8%[S:99.8%,D:0.0%],F:0.0%,M:0.2%,n:450	CP031840 MH251946 X02529
SAMN52095394	LS21912740	A1	low_RF	low_SCC	17	258	Ontario	7	2008	Summer	24	2846315	644758	359821	99462	149	100	C:99.6%[S:99.6%,D:0.0%],F:0.2%,M:0.2%,n:450	CP027847 CP035290 KM276082 NC_004562
SAMN52095367	LS22002112	F2	high_RF	low_SCC	10	168	Ontario	6	2007	Spring	49	3012439	663494	436581	90332	101	100	C:99.8%[S:99.8%,D:0.0%],F:0.0%,M:0.2%,n:450
SAMN52095395	LS22009975	F2	high_RF	low_SCC	17	55	Ontario	3	2008	Winter	10	2799592	872583	632003	491821	111	100	C:99.8%[S:99.8%,D:0.0%],F:0.0%,M:0.2%,n:450	HE616681
SAMN52095399	LS22112132	NX	high_RF	low_SCC	18	275	Ontario	3	2008	Winter	19	2989070	1238438	405591	93478	71	100	C:100.0%[S:100.0%,D:0.0%],F:0.0%,M:0.0%,n:450	CP014058 CP014694 CP024440
SAMN52095387	LS22311702	F1	low_RF	low_SCC	15	18	Ontario	6	2008	Spring	21	2827724	632283	418530	111387	120	100	C:99.8%[S:99.8%,D:0.0%],F:0.0%,M:0.2%,n:450	CP019598 EU350088 KM276082
SAMN52095377	LS22602374	D1	low_RF	low_SCC	12	352	Ontario	5	2007	Spring	30	2865115	735041	290850	83625	80	100	C:99.8%[S:99.8%,D:0.0%],F:0.0%,M:0.2%,n:450	CP027847 MH785245 MH785256
SAMN52095373	LS22611970	D1	low_RF	low_SCC	11	164	Ontario	3	2008	Winter	30	2872292	735540	290819	83625	69	100	C:99.8%[S:99.8%,D:0.0%],F:0.0%,M:0.2%,n:450	CP013623 CP015627 NC_008356
SAMN52095361	LS31805100	D2	low_RF	low_SCC	9	236	Quebec	7	2007	Summer	27	2818611	648573	290845	76945	58	100	C:99.8%[S:99.8%,D:0.0%],F:0.0%,M:0.2%,n:450	CP013618 CP015627 CP024440 X02529
SAMN52095388	LS31813754	D2	low_RF	low_SCC	15	90	Quebec	6	2008	Spring	29	2845671	648574	290845	83863	116	100	C:99.8%[S:99.8%,D:0.0%],F:0.0%,M:0.2%,n:450	CP015627 CP024440 CP031276 MH090915
SAMN52095396	LS31911658	D2	low_RF	low_SCC	17	77	Quebec	2	2008	Winter	26	2829597	648585	290845	76945	58	100	C:99.8%[S:99.8%,D:0.0%],F:0.0%,M:0.2%,n:450	CP001783 EU350088 KM276082 NC_010426
SAMN52095362	LS40110028	D1	low_RF	low_SCC	9	147	Atlantic	1	2008	Winter	25	2856910	735455	290873	83883	75	100	C:99.6%[S:99.6%,D:0.0%],F:0.2%,M:0.2%,n:450	AB369999 CP015627
SAMN52095397	LS40500157	D1	low_RF	low_SCC	17	489	Atlantic	4	2007	Spring	27	2805627	735597	271173	79000	21	100	C:99.3%[S:99.3%,D:0.0%],F:0.2%,M:0.4%,n:450
SAMN52095401	LS40608419	F1	low_RF	low_SCC	20	10	Atlantic	6	2007	Summer	23	2748030	1219997	377528	76971	40	100	C:99.8%[S:99.8%,D:0.0%],F:0.0%,M:0.2%,n:450	CP014114 NC_010426
SAMN52095368	LS40801148	F2	low_RF	low_SCC	10	296	Atlantic	5	2007	Spring	22	2852435	683807	257580	111020	82	100	C:99.8%[S:99.8%,D:0.0%],F:0.0%,M:0.2%,n:450
SAMN52095389	LS40901466	F1	high_RF	low_SCC	15	497	Atlantic	3	2007	Spring	16	2761679	1362905	509898	111847	62	100	C:99.8%[S:99.8%,D:0.0%],F:0.0%,M:0.2%,n:450	EU350088
SAMN52095378	LS41112939	D2	low_RF	low_SCC	13	147	Atlantic	6	2008	Spring	23	2855708	648366	317458	83367	124	100	C:99.8%[S:99.8%,D:0.0%],F:0.0%,M:0.2%,n:450	CP001783 CP015627 KP178913 NC_009130
SAMN52095358	LS41503195	A2	low_RF	low_SCC	8	63	Atlantic	6	2007	Spring	28	2851568	729344	382040	112281	35	100	C:99.8%[S:99.8%,D:0.0%],F:0.0%,M:0.2%,n:450	CP015627 CP030425 CP033733 KM276082 KR870313 NC_008356
SAMN52095359	LS41503249	A1	low_RF	low_SCC	8	59	Atlantic	6	2007	Spring	28	2887432	643960	226173	76891	60	100	C:99.8%[S:99.8%,D:0.0%],F:0.0%,M:0.2%,n:450	CP027847 EU350088 KM276082
SAMN52095360	LS41503447	A2	low_RF	low_SCC	8	304	Atlantic	6	2007	Spring	34	2838841	586302	213273	53465	27	100	C:99.8%[S:99.8%,D:0.0%],F:0.0%,M:0.2%,n:450	CP027847 CP035297 EU350088 NC_006977
SAMN52095398	LS41503614	A3	low_RF	low_SCC	17	169	Atlantic	6	2007	Spring	28	2850308	645510	241266	76892	73	100	C:99.8%[S:99.8%,D:0.0%],F:0.0%,M:0.2%,n:450	CP013618 CP013981 CP015627 CP024440 CP027847
SAMN52095363	LS41703775	F1	high_RF	low_SCC	9	56	Atlantic	6	2007	Spring	13	2789311	1016291	562223	111954	58	100	C:99.8%[S:99.8%,D:0.0%],F:0.0%,M:0.2%,n:450	HE616681
SAMN52095364	LS41803073	F1	low_RF	low_SCC	9	170	Atlantic	5	2007	Spring	27	2776583	1207310	327378	111809	138	100	C:99.8%[S:99.8%,D:0.0%],F:0.0%,M:0.2%,n:450	CP013623 CP024440 MH251945
SAMN52095374	LS41809563	D	low_RF	low_SCC	11	373	Atlantic	6	2008	Spring	15	2828061	1374759	1083095	120729	33	100	C:99.8%[S:99.8%,D:0.0%],F:0.0%,M:0.2%,n:450	CP001783 KM276082 MH090915
SAMN52095369	LS41810705	B	low_RF	low_SCC	10	289	Atlantic	3	2008	Winter	22	2807579	715415	271073	110811	82	100	C:99.8%[S:99.8%,D:0.0%],F:0.0%,M:0.2%,n:450	MH785245

## Sheet: S2_All_isolate_gene_orthogroups
# Supplemental Table 2: Annotated genes in each orthogroup for each isolate
#
Orthogroup	HS10611821	HS10716403	HS11113553	HS11710967	HS20308858	HS20601706	HS20709426	HS20714369	HS20805135	HS20814151	HS20815059	HS20900939	HS21004315	HS21012228	HS21100024	HS21100677	HS21102332	HS21113734	HS21113901	HS21207617	HS21415913	HS21611124	HS21900044	HS22306050	HS22311597	HS22607253	HS22707758	HS22809540	HS30104334	HS30110748	HS30608382	HS30610217	HS30711372	HS31316170	HS31316347	HS31401814	HS31411745	HS31702836	HS32014648	HS32200638	HS32303445	HS32304688	HS32307146	HS32312270	HS32315769	HS32408355	HS32800913	HS40806310	HS40806389
OG0000000	MMPODD_00273 Response regulator ArlR, MMPODD_00337 DNA-binding response regulator_ OmpR family_ contains REC and winged-helix _wHTH_ domain, MMPODD_00524 DNA-binding response regulator_ OmpR family_ contains REC and winged-helix _wHTH_ domain, MMPODD_01253 DNA-binding response regulator, MMPODD_01374 response regulator YycF, MMPODD_01525 DNA-binding response regulator	CGEGBA_00235 DNA-binding response regulator, CGEGBA_00402 response regulator YycF, CGEGBA_01573 Response regulator ArlR, CGEGBA_01639 DNA-binding response regulator_ OmpR family_ contains REC and winged-helix _wHTH_ domain, CGEGBA_01827 DNA-binding response regulator_ OmpR family_ contains REC and winged-helix _wHTH_ domain, CGEGBA_02201 DNA-binding response regulator	LDOCIP_00336 Response regulator ArlR, LDOCIP_00400 DNA-binding response regulator_ OmpR family_ contains REC and winged-helix _wHTH_ domain, LDOCIP_00587 DNA-binding response regulator_ OmpR family_ contains REC and winged-helix _wHTH_ domain, LDOCIP_00798 DNA-binding response regulator, LDOCIP_01213 DNA-binding response regulator, LDOCIP_01364 response regulator YycF	BEBKIL_00852 DNA-binding response regulator_ OmpR family_ contains REC and winged-helix _wHTH_ domain, BEBKIL_01041 DNA-binding response regulator_ OmpR family_ contains REC and winged-helix _wHTH_ domain, BEBKIL_01105 Response regulator ArlR, BEBKIL_01345 DNA-binding response regulator, BEBKIL_01459 response regulator YycF, BEBKIL_01565 DNA-binding response regulator, BEBKIL_02572 Response regul…	DDKOIL_00174 DNA-binding response regulator_ OmpR family_ contains REC and winged-helix _wHTH_ domain, DDKOIL_00363 DNA-binding response regulator_ OmpR family_ contains REC and winged-helix _wHTH_ domain, DDKOIL_00427 Response regulator ArlR, DDKOIL_01265 response regulator YycF, DDKOIL_01397 DNA-binding response regulator, DDKOIL_01455 DNA-binding response regulator	PKPAKM_00814 DNA-binding response regulator, PKPAKM_00979 response regulator YycF, PKPAKM_01476 DNA-binding response regulator_ OmpR family_ contains REC and winged-helix _wHTH_ domain, PKPAKM_01664 DNA-binding response regulator_ OmpR family_ contains REC and winged-helix _wHTH_ domain, PKPAKM_01730 Response regulator ArlR, PKPAKM_02027 DNA-binding response regulator	NFMFAK_01077 Response regulator ArlR, NFMFAK_01141 DNA-binding response regulator_ OmpR family_ contains REC and winged-helix _wHTH_ domain, NFMFAK_01329 DNA-binding response regulator_ OmpR family_ contains REC and winged-helix _wHTH_ domain, NFMFAK_01816 DNA-binding response regulator, NFMFAK_01925 response regulator YycF, NFMFAK_02088 DNA-binding response regulator	KCJIAA_00293 response regulator YycF, KCJIAA_00832 DNA-binding response regulator_ OmpR family_ contains REC and winged-helix _wHTH_ domain, KCJIAA_01021 DNA-binding response regulator_ OmpR family_ contains REC and winged-helix _wHTH_ domain, KCJIAA_01900 DNA-binding response regulator, KCJIAA_02386 DNA-binding response regulator, KCJIAA_02802 Response regulator ArlR	BDJIBN_00385 Response regulator ArlR, BDJIBN_00451 DNA-binding response regulator_ OmpR family_ contains REC and winged-helix _wHTH_ domain, BDJIBN_00639 DNA-binding response regulator_ OmpR family_ contains REC and winged-helix _wHTH_ domain, BDJIBN_00966 DNA-binding response regulator, BDJIBN_02252 response regulator YycF, BDJIBN_02291 DNA-binding response regulator	EFPAJP_00872 DNA-binding response regulator_ OmpR family_ contains REC and winged-helix _wHTH_ domain, EFPAJP_01060 DNA-binding response regulator_ OmpR family_ contains REC and winged-helix _wHTH_ domain, EFPAJP_01124 DNA-binding response regulator, EFPAJP_01629 DNA-binding response regulator, EFPAJP_01671 DNA-binding response regulator, EFPAJP_01834 response regulator YycF	NKALEB_00922 Response regulator ArlR, NKALEB_00986 DNA-binding response regulator_ OmpR family_ contains REC and winged-helix _wHTH_ domain, NKALEB_01175 DNA-binding response regulator_ OmpR family_ contains REC and winged-helix _wHTH_ domain, NKALEB_01440 response regulator YycF, NKALEB_01609 DNA-binding response regulator, NKALEB_01902 DNA-binding response regulator	DKMFHI_00163 DNA-binding response regulator_ OmpR family_ contains REC and winged-helix _wHTH_ domain, DKMFHI_00353 DNA-binding response regulator_ OmpR family_ contains REC and winged-helix _wHTH_ domain, DKMFHI_00417 Response regulator ArlR, DKMFHI_01340 response regulator YycF, DKMFHI_02180 DNA-binding response regulator, DKMFHI_02770 DNA-binding response regulator	FFFKOE_00172 DNA-binding response regulator_ OmpR family_ contains REC and winged-helix _wHTH_ domain, FFFKOE_00361 DNA-binding response regulator_ OmpR family_ contains REC and winged-helix _wHTH_ domain, FFFKOE_00425 Response regulator ArlR, FFFKOE_01227 DNA-binding response regulator, FFFKOE_01437 response regulator YycF, FFFKOE_02113 DNA-binding response regulator	CCBCGF_00111 DNA-binding response regulator_ OmpR family_ contains REC and winged-helix _wHTH_ domain, CCBCGF_00300 DNA-binding response regulator_ OmpR family_ contains REC and winged-helix _wHTH_ domain, CCBCGF_00364 Response regulator ArlR, CCBCGF_01072 response regulator YycF, CCBCGF_01195 DNA-binding response regulator, CCBCGF_01339 DNA-binding response regulator	JGDBPP_00216 Response regulator ArlR, JGDBPP_00280 DNA-binding response regulator_ OmpR family_ contains REC and winged-helix _wHTH_ domain, JGDBPP_00470 DNA-binding response regulator_ OmpR family_ contains REC and winged-helix _wHTH_ domain, JGDBPP_01788 response regulator YycF, JGDBPP_02324 DNA-binding response regulator	FAGMOA_00105 DNA-binding response regulator_ OmpR family_ contains REC and winged-helix _wHTH_ domain, FAGMOA_00295 DNA-binding response regulator_ OmpR family_ contains REC and winged-helix _wHTH_ domain, FAGMOA_00359 Response regulator ArlR, FAGMOA_01205 DNA-binding response regulator, FAGMOA_01716 response regulator YycF	ILCFDA_00215 Response regulator ArlR, ILCFDA_00279 DNA-binding response regulator_ OmpR family_ contains REC and winged-helix _wHTH_ domain, ILCFDA_00469 DNA-binding response regulator_ OmpR family_ contains REC and winged-helix _wHTH_ domain, ILCFDA_01668 response regulator YycF, ILCFDA_02124 DNA-binding response regulator	IGDPFC_00215 Response regulator ArlR, IGDPFC_00279 DNA-binding response regulator_ OmpR family_ contains REC and winged-helix _wHTH_ domain, IGDPFC_00470 DNA-binding response regulator_ OmpR family_ contains REC and winged-helix _wHTH_ domain, IGDPFC_01586 DNA-binding response regulator, IGDPFC_01686 DNA-binding response regulator, IGDPFC_02459 response regulator YycF	IADDAB_00721 DNA-binding response regulator_ OmpR family_ contains REC and winged-helix _wHTH_ domain, IADDAB_00911 DNA-binding response regulator_ OmpR family_ contains REC and winged-helix _wHTH_ domain, IADDAB_00975 Response regulator ArlR, IADDAB_01192 DNA-binding response regulator, IADDAB_01638 DNA-binding response regulator, IADDAB_01831 response regulator YycF	PNNMJO_00942 Response regulator ArlR, PNNMJO_01006 DNA-binding response regulator_ OmpR family_ contains REC and winged-helix _wHTH_ domain, PNNMJO_01195 DNA-binding response regulator_ OmpR family_ contains REC and winged-helix _wHTH_ domain, PNNMJO_01406 DNA-binding response regulator, PNNMJO_01559 response regulator YycF, PNNMJO_01863 DNA-binding response regulator	LNCHJI_00930 Response regulator ArlR, LNCHJI_00994 DNA-binding response regulator_ OmpR family_ contains REC and winged-helix _wHTH_ domain, LNCHJI_01183 DNA-binding response regulator_ OmpR family_ contains REC and winged-helix _wHTH_ domain, LNCHJI_01536 DNA-binding response regulator, LNCHJI_01761 DNA-binding response regulator, LNCHJI_01878 response regulator YycF	PCPIIF_00127 DNA-binding response regulator_ OmpR family_ contains REC and winged-helix _wHTH_ domain, PCPIIF_00316 DNA-binding response regulator_ OmpR family_ contains REC and winged-helix _wHTH_ domain, PCPIIF_00380 Response regulator ArlR, PCPIIF_00722 response regulator YycF, PCPIIF_00901 DNA-binding response regulator, PCPIIF_01965 DNA-binding response regulator	CFPJLB_00170 DNA-binding response regulator_ OmpR family_ contains REC and winged-helix _wHTH_ domain, CFPJLB_00360 DNA-binding response regulator_ OmpR family_ contains REC and winged-helix _wHTH_ domain, CFPJLB_00424 Response regulator ArlR, CFPJLB_01565 DNA-binding response regulator, CFPJLB_02054 DNA-binding response regulator, CFPJLB_02415 response regulator YycF	ILABDB_00171 DNA-binding response regulator_ OmpR family_ contains REC and winged-helix _wHTH_ domain, ILABDB_00361 DNA-binding response regulator_ OmpR family_ contains REC and winged-helix _wHTH_ domain, ILABDB_00425 Response regulator ArlR, ILABDB_01442 response regulator YycF, ILABDB_01611 DNA-binding response regulator, ILABDB_02623 Putative response regulatory protein	ICINKH_00943 Response regulator ArlR, ICINKH_01007 DNA-binding response regulator_ OmpR family_ contains REC and winged-helix _wHTH_ domain, ICINKH_01196 DNA-binding response regulator_ OmpR family_ contains REC and winged-helix _wHTH_ domain, ICINKH_01374 DNA-binding response regulator, ICINKH_01656 DNA-binding response regulator, ICINKH_01810 response regulator YycF	AMPADN_00871 DNA-binding response regulator_ OmpR family_ contains REC and winged-helix _wHTH_ domain, AMPADN_01059 DNA-binding response regulator_ OmpR family_ contains REC and winged-helix _wHTH_ domain, AMPADN_01123 Response regulator ArlR, AMPADN_01628 DNA-binding response regulator, AMPADN_01737 response regulator YycF, AMPADN_01900 DNA-binding response regulator	NNLOGP_00022 Response regulator ArlR, NNLOGP_00086 DNA-binding response regulator_ OmpR family_ contains REC and winged-helix _wHTH_ domain, NNLOGP_00275 DNA-binding response regulator_ OmpR family_ contains REC and winged-helix _wHTH_ domain, NNLOGP_01213 DNA-binding response regulator, NNLOGP_01368 response regulator YycF, NNLOGP_01429 DNA-binding response regulator, NNLOGP_02618 Putative respo…	OPAJLJ_00050 Response regulator ArlR, OPAJLJ_00114 DNA-binding response regulator_ OmpR family_ contains REC and winged-helix _wHTH_ domain, OPAJLJ_00303 DNA-binding response regulator_ OmpR family_ contains REC and winged-helix _wHTH_ domain, OPAJLJ_00442 response regulator YycF, OPAJLJ_00900 DNA-binding response regulator, OPAJLJ_02338 DNA-binding response regulator	LEDLIN_00170 DNA-binding response regulator_ OmpR family_ contains REC and winged-helix _wHTH_ domain, LEDLIN_00360 DNA-binding response regulator_ OmpR family_ contains REC and winged-helix _wHTH_ domain, LEDLIN_00424 Response regulator ArlR, LEDLIN_01519 response regulator YycF, LEDLIN_01873 DNA-binding response regulator	EKPIPM_00378 Response regulator ArlR, EKPIPM_00442 DNA-binding response regulator_ OmpR family_ contains REC and winged-helix _wHTH_ domain, EKPIPM_00631 DNA-binding response regulator_ OmpR family_ contains REC and winged-helix _wHTH_ domain, EKPIPM_01356 response regulator YycF, EKPIPM_01481 DNA-binding response regulator, EKPIPM_02084 DNA-binding response regulator	OFNEOA_00905 Response regulator ArlR, OFNEOA_00969 DNA-binding response regulator_ OmpR family_ contains REC and winged-helix _wHTH_ domain, OFNEOA_01158 DNA-binding response regulator_ OmpR family_ contains REC and winged-helix _wHTH_ domain, OFNEOA_01689 DNA-binding response regulator, OFNEOA_01875 response regulator YycF, OFNEOA_02005 DNA-binding response regulator	HBDIAC_00869 Response regulator ArlR, HBDIAC_00933 DNA-binding response regulator_ OmpR family_ contains REC and winged-helix _wHTH_ domain, HBDIAC_01123 DNA-binding response regulator_ OmpR family_ contains REC and winged-helix _wHTH_ domain, HBDIAC_01623 DNA-binding response regulator, HBDIAC_02115 response regulator YycF, HBDIAC_02245 DNA-binding response regulator	MAAGAB_00004 DNA-binding response regulator_ OmpR family_ contains REC and winged-helix _wHTH_ domain, MAAGAB_00192 DNA-binding response regulator_ OmpR family_ contains REC and winged-helix _wHTH_ domain, MAAGAB_00256 Response regulator ArlR, MAAGAB_01193 DNA-binding response regulator, MAAGAB_01364 response regulator YycF, MAAGAB_01873 DNA-binding response regulator	POMGJE_00177 DNA-binding response regulator, POMGJE_00842 response regulator YycF, POMGJE_00955 DNA-binding response regulator, POMGJE_01685 Response regulator ArlR, POMGJE_01749 DNA-binding response regulator_ OmpR family_ contains REC and winged-helix _wHTH_ domain, POMGJE_01938 DNA-binding response regulator_ OmpR family_ contains REC and winged-helix _wHTH_ domain	EPMNHD_00246 Response regulator ArlR, EPMNHD_00310 DNA-binding response regulator_ OmpR family_ contains REC and winged-helix _wHTH_ domain, EPMNHD_00499 DNA-binding response regulator_ OmpR family_ contains REC and winged-helix _wHTH_ domain, EPMNHD_00850 DNA-binding response regulator, EPMNHD_01515 response regulator YycF, EPMNHD_01628 DNA-binding response regulator	CEPLCJ_00121 DNA-binding response regulator_ OmpR family_ contains REC and winged-helix _wHTH_ domain, CEPLCJ_00308 DNA-binding response regulator_ OmpR family_ contains REC and winged-helix _wHTH_ domain, CEPLCJ_00372 Response regulator ArlR, CEPLCJ_01759 response regulator YycF, CEPLCJ_01985 DNA-binding response regulator, CEPLCJ_02160 DNA-binding response regulator	OOJHFL_00060 Response regulator ArlR, OOJHFL_00505 DNA-binding response regulator, OOJHFL_00631 response regulator YycF, OOJHFL_01662 DNA-binding response regulator, OOJHFL_01993 DNA-binding response regulator_ OmpR family_ contains REC and winged-helix _wHTH_ domain, OOJHFL_02181 DNA-binding response regulator_ OmpR family_ contains REC and winged-helix _wHTH_ domain	PAGOGN_00441 DNA-binding response regulator, PAGOGN_00505 DNA-binding response regulator_ OmpR family_ contains REC and winged-helix _wHTH_ domain, PAGOGN_00693 DNA-binding response regulator_ OmpR family_ contains REC and winged-helix _wHTH_ domain, PAGOGN_00959 DNA-binding response regulator, PAGOGN_01115 response regulator YycF, PAGOGN_01413 DNA-binding response regulator	FBHPPK_00616 Response regulator ArlR, FBHPPK_00680 DNA-binding response regulator_ OmpR family_ contains REC and winged-helix _wHTH_ domain, FBHPPK_00869 DNA-binding response regulator_ OmpR family_ contains REC and winged-helix _wHTH_ domain, FBHPPK_01308 response regulator YycF, FBHPPK_01423 DNA-binding response regulator, FBHPPK_01581 DNA-binding response regulator	NAELGF_00943 Response regulator ArlR, NAELGF_01007 DNA-binding response regulator_ OmpR family_ contains REC and winged-helix _wHTH_ domain, NAELGF_01196 DNA-binding response regulator_ OmpR family_ contains REC and winged-helix _wHTH_ domain, NAELGF_01408 DNA-binding response regulator, NAELGF_01562 response regulator YycF, NAELGF_01867 DNA-binding response regulator	NEOIOC_00121 DNA-binding response regulator_ OmpR family_ contains REC and winged-helix _wHTH_ domain, NEOIOC_00308 DNA-binding response regulator_ OmpR family_ contains REC and winged-helix _wHTH_ domain, NEOIOC_00372 Response regulator ArlR, NEOIOC_01685 DNA-binding response regulator, NEOIOC_01832 response regulator YycF, NEOIOC_02132 DNA-binding response regulator	AMCHJB_00867 DNA-binding response regulator_ OmpR family_ contains REC and winged-helix _wHTH_ domain, AMCHJB_01055 DNA-binding response regulator_ OmpR family_ contains REC and winged-helix _wHTH_ domain, AMCHJB_01119 Response regulator ArlR, AMCHJB_01624 DNA-binding response regulator, AMCHJB_01666 DNA-binding response regulator, AMCHJB_01845 response regulator YycF	EJJKKB_00183 DNA-binding response regulator, EJJKKB_00654 response regulator YycF, EJJKKB_01016 Response regulator ArlR, EJJKKB_01082 DNA-binding response regulator_ OmpR family_ contains REC and winged-helix _wHTH_ domain, EJJKKB_01270 DNA-binding response regulator_ OmpR family_ contains REC and winged-helix _wHTH_ domain, EJJKKB_02225 DNA-binding response regulator	LMNGKF_00874 DNA-binding response regulator, LMNGKF_01184 response regulator YycF, LMNGKF_01671 DNA-binding response regulator_ OmpR family_ contains REC and winged-helix _wHTH_ domain, LMNGKF_01859 DNA-binding response regulator_ OmpR family_ contains REC and winged-helix _wHTH_ domain, LMNGKF_01925 Response regulator ArlR, LMNGKF_02346 DNA-binding response regulator	DGNNGM_00874 DNA-binding response regulator, DGNNGM_01184 response regulator YycF, DGNNGM_01671 DNA-binding response regulator_ OmpR family_ contains REC and winged-helix _wHTH_ domain, DGNNGM_01859 DNA-binding response regulator_ OmpR family_ contains REC and winged-helix _wHTH_ domain, DGNNGM_01925 Response regulator ArlR, DGNNGM_02346 DNA-binding response regulator	NEJOMA_00174 DNA-binding response regulator_ OmpR family_ contains REC and winged-helix _wHTH_ domain, NEJOMA_00422 DNA-binding response regulator_ OmpR family_ contains REC and winged-helix _wHTH_ domain, NEJOMA_00486 Response regulator ArlR, NEJOMA_00907 DNA-binding response regulator, NEJOMA_01709 DNA-binding response regulator, NEJOMA_01822 response regulator YycF	APNJGA_00782 Response regulator ArlR, APNJGA_00846 DNA-binding response regulator_ OmpR family_ contains REC and winged-helix _wHTH_ domain, APNJGA_01035 DNA-binding response regulator_ OmpR family_ contains REC and winged-helix _wHTH_ domain, APNJGA_01290 response regulator YycF, APNJGA_01391 DNA-binding response regulator, APNJGA_01682 DNA-binding response regulator	BCAKGK_00915 Response regulator ArlR, BCAKGK_00979 DNA-binding response regulator_ OmpR family_ contains REC and winged-helix _wHTH_ domain, BCAKGK_01168 DNA-binding response regulator_ OmpR family_ contains REC and winged-helix _wHTH_ domain, BCAKGK_01468 response regulator YycF, BCAKGK_01594 DNA-binding response regulator, BCAKGK_02132 DNA-binding response regulator	OCCPHD_00919 DNA-binding response regulator, OCCPHD_00983 DNA-binding response regulator_ OmpR family_ contains REC and winged-helix _wHTH_ domain, OCCPHD_01172 DNA-binding response regulator_ OmpR family_ contains REC and winged-helix _wHTH_ domain, OCCPHD_01522 DNA-binding response regulator, OCCPHD_01809 DNA-binding response regulator, OCCPHD_01959 response regulator YycF
OG0000001	MMPODD_00680 Amino acid ABC transporter ATP-binding protein, MMPODD_01163 Osmoprotectant, MMPODD_01255 Hemin ABC transporter ATP-binding protein, MMPODD_01448 Putative hemin import ATP-binding protein HrtA, MMPODD_01913 Putative hemin import ATP-binding protein HrtA, MMPODD_02536 Putative hemin import ATP-binding protein HrtA	CGEGBA_00010 Putative hemin import ATP-binding protein HrtA, CGEGBA_00175 Putative hemin import ATP-binding protein HrtA, CGEGBA_00549 Amino acid ABC transporter ATP-binding protein, CGEGBA_00560 Putative hemin import ATP-binding protein HrtA, CGEGBA_01987 Amino acid ABC transporter ATP-binding protein, CGEGBA_02199 Hemin ABC transporter ATP-binding protein, CGEGBA_02393 Glycine/betaine ABC trans…	LDOCIP_00744 Amino acid ABC transporter ATP-binding protein, LDOCIP_00796 Hemin ABC transporter ATP-binding protein, LDOCIP_00888 Glycine/betaine ABC transporter ATPase, LDOCIP_01042 Putative hemin import ATP-binding protein HrtA, LDOCIP_01290 Putative hemin import ATP-binding protein HrtA, LDOCIP_01473 Putative hemin import ATP-binding protein HrtA	BEBKIL_00702 Amino acid ABC transporter ATP-binding protein, BEBKIL_01417 Putative hemin import ATP-binding protein HrtA, BEBKIL_01563 Hemin ABC transporter ATP-binding protein, BEBKIL_01654 Glycine/betaine ABC transporter ATPase, BEBKIL_01972 Putative hemin import ATP-binding protein HrtA, BEBKIL_02268 Putative hemin import ATP-binding protein HrtA	DDKOIL_00024 Amino acid ABC transporter ATP-binding protein, DDKOIL_01325 Putative hemin import ATP-binding protein HrtA, DDKOIL_01453 Hemin ABC transporter ATP-binding protein, DDKOIL_01543 Glycine/betaine ABC transporter ATPase, DDKOIL_01853 Putative hemin import ATP-binding protein HrtA, DDKOIL_02570 Putative hemin import ATP-binding protein HrtA	PKPAKM_01126 Amino acid ABC transporter ATP-binding protein, PKPAKM_01137 Putative hemin import ATP-binding protein HrtA, PKPAKM_01316 Amino acid ABC transporter ATP-binding protein, PKPAKM_01927 Glycine/betaine ABC transporter ATPase, PKPAKM_02029 Hemin ABC transporter ATP-binding protein, PKPAKM_02368 Putative hemin import ATP-binding protein HrtA, PKPAKM_02892 Putative hemin import ATP-binding…	NFMFAK_01479 Amino acid ABC transporter ATP-binding protein, NFMFAK_01557 Putative hemin import ATP-binding protein HrtA, NFMFAK_01716 Glycine/betaine ABC transporter ATPase, NFMFAK_01818 Hemin ABC transporter ATP-binding protein, NFMFAK_02651 Putative hemin import ATP-binding protein HrtA, NFMFAK_02743 Putative hemin import ATP-binding protein HrtA, NFMFAK_02832 Putative hemin import ATP-binding…	KCJIAA_00158 Putative hemin import ATP-binding protein HrtA, KCJIAA_01226 Putative hemin import ATP-binding protein HrtA, KCJIAA_01390 Putative hemin import ATP-binding protein HrtA, KCJIAA_01902 Hemin ABC transporter ATP-binding protein, KCJIAA_02153 Glycine/betaine ABC transporter ATPase, KCJIAA_02563 Amino acid ABC transporter ATP-binding protein	BDJIBN_00964 Hemin ABC transporter ATP-binding protein, BDJIBN_01062 Glycine/betaine ABC transporter ATPase, BDJIBN_01217 Putative hemin import ATP-binding protein HrtA, BDJIBN_01381 Putative hemin import ATP-binding protein HrtA, BDJIBN_02114 Putative hemin import ATP-binding protein HrtA, BDJIBN_02755 Amino acid ABC transporter ATP-binding protein	EFPAJP_00721 Amino acid ABC transporter ATP-binding protein, EFPAJP_01370 Putative hemin import ATP-binding protein HrtA, EFPAJP_01529 Glycine/betaine ABC transporter ATPase, EFPAJP_01631 Hemin ABC transporter ATP-binding protein, EFPAJP_02714 Putative hemin import ATP-binding protein HrtA, EFPAJP_02783 Putative hemin import ATP-binding protein HrtA	NKALEB_01328 ABC transporter ATP-binding protein, NKALEB_01333 Putative hemin import ATP-binding protein HrtA, NKALEB_01535 Putative hemin import ATP-binding protein HrtA, NKALEB_01900 Hemin ABC transporter ATP-binding protein, NKALEB_01996 Glycine/betaine ABC transporter ATPase, NKALEB_02159 Putative hemin import ATP-binding protein HrtA, NKALEB_02286 Amino acid ABC transporter ATP-binding prote…	DKMFHI_00013 Amino acid ABC transporter ATP-binding protein, DKMFHI_01482 Putative hemin import ATP-binding protein HrtA, DKMFHI_01912 Putative hemin import ATP-binding protein HrtA, DKMFHI_01952 Glycine/betaine ABC transporter ATPase, DKMFHI_02635 Putative hemin import ATP-binding protein HrtA, DKMFHI_02772 Hemin ABC transporter ATP-binding protein	FFFKOE_00024 Amino acid ABC transporter ATP-binding protein, FFFKOE_01136 Glycine/betaine ABC transporter ATPase, FFFKOE_01229 Hemin ABC transporter ATP-binding protein, FFFKOE_01547 Putative hemin import ATP-binding protein HrtA, FFFKOE_02042 Putative hemin import ATP-binding protein HrtA, FFFKOE_02256 Putative hemin import ATP-binding protein HrtA	CCBCGF_01118 Putative hemin import ATP-binding protein HrtA, CCBCGF_01337 Hemin ABC transporter ATP-binding protein, CCBCGF_01431 Glycine/betaine ABC transporter ATPase, CCBCGF_01904 Putative hemin import ATP-binding protein HrtA, CCBCGF_02388 Putative hemin import ATP-binding protein HrtA, CCBCGF_02482 Amino acid ABC transporter ATP-binding protein	JGDBPP_00616 Amino acid ABC transporter ATP-binding protein, JGDBPP_00728 Glycine/betaine ABC transporter ATPase, JGDBPP_00889 Putative hemin import ATP-binding protein HrtA, JGDBPP_01890 Putative hemin import ATP-binding protein HrtA, JGDBPP_02227 Putative hemin import ATP-binding protein HrtA	FAGMOA_01298 Putative hemin import ATP-binding protein HrtA, FAGMOA_01435 Putative hemin import ATP-binding protein HrtA, FAGMOA_02038 Glycine/betaine ABC transporter ATPase, FAGMOA_02188 Putative hemin import ATP-binding protein HrtA, FAGMOA_02477 Amino acid ABC transporter ATP-binding protein	ILCFDA_00615 Amino acid ABC transporter ATP-binding protein, ILCFDA_00727 Glycine/betaine ABC transporter ATPase, ILCFDA_00888 Putative hemin import ATP-binding protein HrtA, ILCFDA_01899 Putative hemin import ATP-binding protein HrtA, ILCFDA_02221 Putative hemin import ATP-binding protein HrtA	IGDPFC_00620 Amino acid ABC transporter ATP-binding protein, IGDPFC_01497 Glycine/betaine ABC transporter ATPase, IGDPFC_01588 Hemin ABC transporter ATP-binding protein, IGDPFC_01775 Putative hemin import ATP-binding protein HrtA, IGDPFC_01985 Putative hemin import ATP-binding protein HrtA, IGDPFC_02298 Putative hemin import ATP-binding protein HrtA	IADDAB_01190 Hemin ABC transporter ATP-binding protein, IADDAB_01280 Glycine/betaine ABC transporter ATPase, IADDAB_01440 Putative hemin import ATP-binding protein HrtA, IADDAB_01732 Putative hemin import ATP-binding protein HrtA, IADDAB_02078 Putative hemin import ATP-binding protein HrtA, IADDAB_02407 Amino acid ABC transporter ATP-binding protein	PNNMJO_01346 Amino acid ABC transporter ATP-binding protein, PNNMJO_01499 Putative hemin import ATP-binding protein HrtA, PNNMJO_01775 Glycine/betaine ABC transporter ATPase, PNNMJO_01865 Hemin ABC transporter ATP-binding protein, PNNMJO_01876 Putative hemin import ATP-binding protein HrtA, PNNMJO_02414 Putative hemin import ATP-binding protein HrtA	LNCHJI_01334 Amino acid ABC transporter ATP-binding protein, LNCHJI_01534 Hemin ABC transporter ATP-binding protein, LNCHJI_01627 Glycine/betaine ABC transporter ATPase, LNCHJI_01841 Putative hemin import ATP-binding protein HrtA, LNCHJI_02079 Putative hemin import ATP-binding protein HrtA, LNCHJI_02660 Putative hemin import ATP-binding protein HrtA	PCPIIF_00587 Putative hemin import ATP-binding protein HrtA, PCPIIF_00806 Glycine/betaine ABC transporter ATPase, PCPIIF_00903 Hemin ABC transporter ATP-binding protein, PCPIIF_01162 Putative hemin import ATP-binding protein HrtA, PCPIIF_02018 Putative hemin import ATP-binding protein HrtA, PCPIIF_02514 Amino acid ABC transporter ATP-binding protein	CFPJLB_00023 Amino acid ABC transporter ATP-binding protein, CFPJLB_01563 Hemin ABC transporter ATP-binding protein, CFPJLB_01657 Glycine/betaine ABC transporter ATPase, CFPJLB_01820 Putative hemin import ATP-binding protein HrtA, CFPJLB_01825 ABC transporter ATP-binding protein, CFPJLB_01984 Putative hemin import ATP-binding protein HrtA, CFPJLB_02265 Putative hemin import ATP-binding protein Hr…	ILABDB_00025 Amino acid ABC transporter ATP-binding protein, ILABDB_01522 Putative hemin import ATP-binding protein HrtA, ILABDB_01826 Glycine/betaine ABC transporter ATPase, ILABDB_02057 Putative hemin import ATP-binding protein HrtA, ILABDB_02355 Putative hemin import ATP-binding protein HrtA	ICINKH_01347 Amino acid ABC transporter ATP-binding protein, ICINKH_01372 Hemin ABC transporter ATP-binding protein, ICINKH_01462 Glycine/betaine ABC transporter ATPase, ICINKH_01749 Putative hemin import ATP-binding protein HrtA, ICINKH_02003 Putative hemin import ATP-binding protein HrtA, ICINKH_02401 Putative hemin import ATP-binding protein HrtA	AMPADN_00720 Amino acid ABC transporter ATP-binding protein, AMPADN_01370 Putative hemin import ATP-binding protein HrtA, AMPADN_01529 Glycine/betaine ABC transporter ATPase, AMPADN_01630 Hemin ABC transporter ATP-binding protein, AMPADN_02517 Putative hemin import ATP-binding protein HrtA, AMPADN_02743 Putative hemin import ATP-binding protein HrtA	NNLOGP_00425 Amino acid ABC transporter ATP-binding protein, NNLOGP_01306 Putative hemin import ATP-binding protein HrtA, NNLOGP_01427 Hemin ABC transporter ATP-binding protein, NNLOGP_01517 Glycine/betaine ABC transporter ATPase, NNLOGP_01684 Putative hemin import ATP-binding protein HrtA, NNLOGP_02668 Putative hemin import ATP-binding protein HrtA	OPAJLJ_00577 Putative hemin import ATP-binding protein HrtA, OPAJLJ_00805 Glycine/betaine ABC transporter ATPase, OPAJLJ_00902 Hemin ABC transporter ATP-binding protein, OPAJLJ_01161 Putative hemin import ATP-binding protein HrtA, OPAJLJ_01325 Putative hemin import ATP-binding protein HrtA, OPAJLJ_02488 Amino acid ABC transporter ATP-binding protein	LEDLIN_00023 Amino acid ABC transporter ATP-binding protein, LEDLIN_01044 Glycine/betaine ABC transporter ATPase, LEDLIN_01762 Putative hemin import ATP-binding protein HrtA, LEDLIN_01779 Putative hemin import ATP-binding protein HrtA, LEDLIN_02354 Putative hemin import ATP-binding protein HrtA	EKPIPM_00739 Putative hemin import ATP-binding protein HrtA, EKPIPM_00891 Glycine/betaine ABC transporter ATPase, EKPIPM_01414 Putative hemin import ATP-binding protein HrtA, EKPIPM_01547 Putative hemin import ATP-binding protein HrtA, EKPIPM_02082 Hemin ABC transporter ATP-binding protein, EKPIPM_02474 Amino acid ABC transporter ATP-binding protein	OFNEOA_01306 Amino acid ABC transporter ATP-binding protein, OFNEOA_01419 Glycine/betaine ABC transporter ATPase, OFNEOA_01760 Putative hemin import ATP-binding protein HrtA, OFNEOA_01979 Putative hemin import ATP-binding protein HrtA, OFNEOA_02007 Hemin ABC transporter ATP-binding protein, OFNEOA_02309 Putative hemin import ATP-binding protein HrtA	HBDIAC_01382 Putative hemin import ATP-binding protein HrtA, HBDIAC_01537 Glycine/betaine ABC transporter ATPase, HBDIAC_01625 Hemin ABC transporter ATP-binding protein, HBDIAC_01982 Putative hemin import ATP-binding protein HrtA, HBDIAC_02653 Glutamine ABC transporter ATP-binding protein, HBDIAC_02823 Putative hemin import ATP-binding protein HrtA	MAAGAB_01267 Putative hemin import ATP-binding protein HrtA, MAAGAB_01467 Putative hemin import ATP-binding protein HrtA, MAAGAB_01472 ABC transporter ATP-binding protein, MAAGAB_01780 Glycine/betaine ABC transporter ATPase, MAAGAB_01875 Hemin ABC transporter ATP-binding protein, MAAGAB_02197 Amino acid ABC transporter ATP-binding protein, MAAGAB_02223 Putative hemin import ATP-binding protein Hr…	POMGJE_00175 Hemin ABC transporter ATP-binding protein, POMGJE_00267 Glycine/betaine ABC transporter ATPase, POMGJE_00429 Putative hemin import ATP-binding protein HrtA, POMGJE_00739 Putative hemin import ATP-binding protein HrtA, POMGJE_00873 Putative hemin import ATP-binding protein HrtA, POMGJE_02090 Amino acid ABC transporter ATP-binding protein	EPMNHD_00651 Amino acid ABC transporter ATP-binding protein, EPMNHD_00848 Hemin ABC transporter ATP-binding protein, EPMNHD_00940 Glycine/betaine ABC transporter ATPase, EPMNHD_01102 Putative hemin import ATP-binding protein HrtA, EPMNHD_01412 Putative hemin import ATP-binding protein HrtA, EPMNHD_01546 Putative hemin import ATP-binding protein HrtA	CEPLCJ_01324 Glycine/betaine ABC transporter ATPase, CEPLCJ_01483 Putative hemin import ATP-binding protein HrtA, CEPLCJ_01651 Putative hemin import ATP-binding protein HrtA, CEPLCJ_01983 Hemin ABC transporter ATP-binding protein, CEPLCJ_02227 Putative hemin import ATP-binding protein HrtA, CEPLCJ_02495 Amino acid ABC transporter ATP-binding protein	OOJHFL_00572 Putative hemin import ATP-binding protein HrtA, OOJHFL_00736 Putative hemin import ATP-binding protein HrtA, OOJHFL_00874 Putative hemin import ATP-binding protein HrtA, OOJHFL_01026 Glycine/betaine ABC transporter ATPase, OOJHFL_01660 Hemin ABC transporter ATP-binding protein, OOJHFL_02305 Amino acid ABC transporter ATP-binding protein	PAGOGN_00911 Glutamine ABC transporter ATP-binding protein, PAGOGN_01233 Putative hemin import ATP-binding protein HrtA, PAGOGN_01411 Hemin ABC transporter ATP-binding protein, PAGOGN_01514 Glycine/betaine ABC transporter ATPase, PAGOGN_01676 Putative hemin import ATP-binding protein HrtA, PAGOGN_02813 Putative hemin import ATP-binding protein HrtA	FBHPPK_01019 Amino acid ABC transporter ATP-binding protein, FBHPPK_01197 Putative hemin import ATP-binding protein HrtA, FBHPPK_01344 Putative hemin import ATP-binding protein HrtA, FBHPPK_01490 Glycine/betaine ABC transporter ATPase, FBHPPK_01583 Hemin ABC transporter ATP-binding protein, FBHPPK_02001 Putative hemin import ATP-binding protein HrtA	NAELGF_01347 Amino acid ABC transporter ATP-binding protein, NAELGF_01501 Putative hemin import ATP-binding protein HrtA, NAELGF_01779 Glycine/betaine ABC transporter ATPase, NAELGF_01869 Hemin ABC transporter ATP-binding protein, NAELGF_01880 Putative hemin import ATP-binding protein HrtA, NAELGF_02317 Putative hemin import ATP-binding protein HrtA	NEOIOC_01349 Glycine/betaine ABC transporter ATPase, NEOIOC_01508 Putative hemin import ATP-binding protein HrtA, NEOIOC_01752 Putative hemin import ATP-binding protein HrtA, NEOIOC_01940 Putative hemin import ATP-binding protein HrtA, NEOIOC_02130 Hemin ABC transporter ATP-binding protein, NEOIOC_02532 Amino acid ABC transporter ATP-binding protein, NEOIOC_02627 Putative hemin import ATP-binding…	AMCHJB_00716 Amino acid ABC transporter ATP-binding protein, AMCHJB_01365 Putative hemin import ATP-binding protein HrtA, AMCHJB_01524 Glycine/betaine ABC transporter ATPase, AMCHJB_01626 Hemin ABC transporter ATP-binding protein, AMCHJB_02572 Putative hemin import ATP-binding protein HrtA, AMCHJB_02829 Putative hemin import ATP-binding protein HrtA	EJJKKB_00181 Hemin ABC transporter ATP-binding protein, EJJKKB_00279 Glycine/betaine ABC transporter ATPase, EJJKKB_00437 Putative hemin import ATP-binding protein HrtA, EJJKKB_00804 Amino acid ABC transporter ATP-binding protein, EJJKKB_00815 Putative hemin import ATP-binding protein HrtA, EJJKKB_01420 Amino acid ABC transporter ATP-binding protein, EJJKKB_02811 Putative hemin import ATP-binding…	LMNGKF_00620 Putative hemin import ATP-binding protein HrtA, LMNGKF_00778 Glycine/betaine ABC transporter ATPase, LMNGKF_00876 Hemin ABC transporter ATP-binding protein, LMNGKF_01334 Amino acid ABC transporter ATP-binding protein, LMNGKF_01345 Putative hemin import ATP-binding protein HrtA, LMNGKF_01521 Amino acid ABC transporter ATP-binding protein, LMNGKF_02870 Putative hemin import ATP-binding…	DGNNGM_00620 Putative hemin import ATP-binding protein HrtA, DGNNGM_00778 Glycine/betaine ABC transporter ATPase, DGNNGM_00876 Hemin ABC transporter ATP-binding protein, DGNNGM_01334 Amino acid ABC transporter ATP-binding protein, DGNNGM_01345 Putative hemin import ATP-binding protein HrtA, DGNNGM_01521 Amino acid ABC transporter ATP-binding protein, DGNNGM_02843 Putative hemin import ATP-binding…	NEJOMA_00023 Amino acid ABC transporter ATP-binding protein, NEJOMA_00905 Hemin ABC transporter ATP-binding protein, NEJOMA_00997 Glycine/betaine ABC transporter ATPase, NEJOMA_01159 Putative hemin import ATP-binding protein HrtA, NEJOMA_01791 Putative hemin import ATP-binding protein HrtA, NEJOMA_02757 Putative hemin import ATP-binding protein HrtA	APNJGA_01186 Putative hemin import ATP-binding protein HrtA, APNJGA_01320 Putative hemin import ATP-binding protein HrtA, APNJGA_01680 Hemin ABC transporter ATP-binding protein, APNJGA_01772 Glycine/betaine ABC transporter ATPase, APNJGA_01950 Amino acid ABC transporter ATP-binding protein, APNJGA_02228 Putative hemin import ATP-binding protein HrtA	BCAKGK_01316 Amino acid ABC transporter ATP-binding protein, BCAKGK_01364 Putative hemin import ATP-binding protein HrtA, BCAKGK_01523 Putative hemin import ATP-binding protein HrtA, BCAKGK_01863 Glycine/betaine ABC transporter ATPase, BCAKGK_02130 Hemin ABC transporter ATP-binding protein, BCAKGK_02258 Putative hemin import ATP-binding protein HrtA	OCCPHD_01319 Amino acid ABC transporter ATP-binding protein, OCCPHD_01520 Hemin ABC transporter ATP-binding protein, OCCPHD_01613 Glycine/betaine ABC transporter ATPase, OCCPHD_01880 Putative hemin import ATP-binding protein HrtA, OCCPHD_02163 ABC transporter ATP-binding protein, OCCPHD_02168 Putative hemin import ATP-binding protein HrtA, OCCPHD_02215 Putative hemin import ATP-binding protein Hr…
OG0000002	MMPODD_01084 ATP-binding cassette domain-containing protein, MMPODD_01085 ABC transporter ATP-binding protein, MMPODD_01765 ABC transporter ATPase, MMPODD_01995 ABC-type multidrug protein lipid transport system ATPase component, MMPODD_02310 ABC transporter ATP-binding protein	CGEGBA_00778 ABC-type multidrug protein lipid transport system ATPase component, CGEGBA_00909 ABC transporter ATPase, CGEGBA_02317 ATP-binding cassette domain-containing protein, CGEGBA_02318 ABC transporter ATP-binding protein, CGEGBA_02725 ABC transporter ATP-binding protein	LDOCIP_00965 ABC transporter ATP-binding protein, LDOCIP_00966 ATP-binding cassette domain-containing protein, LDOCIP_01962 ABC transporter ATPase, LDOCIP_02084 ABC-type multidrug protein lipid transport system ATPase component, LDOCIP_02387 ABC transporter ATP-binding protein	BEBKIL_00062 ABC-type multidrug protein lipid transport system ATPase component, BEBKIL_00186 ABC transporter ATPase, BEBKIL_01737 ABC transporter ATP-binding protein, BEBKIL_01738 ATP-binding cassette domain-containing protein, BEBKIL_01871 peptidase domain-containing ABC transporter, BEBKIL_02162 ABC transporter ATP-binding protein	DDKOIL_00652 ABC transporter ATPase, DDKOIL_01616 ABC transporter ATP-binding protein, DDKOIL_01617 ATP-binding cassette domain-containing protein, DDKOIL_01754 peptidase domain-containing ABC transporter, DDKOIL_01988 ABC-type multidrug protein lipid transport system ATPase component, DDKOIL_02256 ABC transporter ATP-binding protein	PKPAKM_00064 ABC-type multidrug protein lipid transport system ATPase component, PKPAKM_00195 ABC transporter ATPase, PKPAKM_01850 ATP-binding cassette domain-containing protein, PKPAKM_01851 ABC transporter ATP-binding protein, PKPAKM_02501 ABC transporter ATP-binding protein	NFMFAK_00157 ABC-type multidrug protein lipid transport system ATPase component, NFMFAK_00285 ABC transporter ATPase, NFMFAK_01644 ATP-binding cassette domain-containing protein, NFMFAK_01645 ABC transporter ATP-binding protein, NFMFAK_01943 ABC transporter ATP-binding protein, NFMFAK_02390 ABC transporter ATP-binding protein, NFMFAK_02827 peptidase domain-containing ABC transporter	KCJIAA_01147 ABC transporter ATP-binding protein, KCJIAA_01148 ATP-binding cassette domain-containing protein, KCJIAA_01541 ABC transporter ATPase, KCJIAA_02248 ABC transporter ATP-binding protein, KCJIAA_02481 ABC-type multidrug protein lipid transport system ATPase component	BDJIBN_01134 ABC transporter ATP-binding protein, BDJIBN_01135 ATP-binding cassette domain-containing protein, BDJIBN_01764 ABC transporter ATPase, BDJIBN_01897 ABC-type multidrug protein lipid transport system ATPase component, BDJIBN_02564 ABC transporter ATP-binding protein	EFPAJP_00405 ABC transporter ATPase, EFPAJP_00533 ABC-type multidrug protein lipid transport system ATPase component, EFPAJP_01457 ATP-binding cassette domain-containing protein, EFPAJP_01458 ABC transporter ATP-binding protein, EFPAJP_01816 ABC transporter ATP-binding protein, EFPAJP_02399 ABC transporter ATP-binding protein	NKALEB_00064 ABC-type multidrug protein lipid transport system ATPase component, NKALEB_00199 ABC transporter ATPase, NKALEB_02069 ABC transporter ATP-binding protein, NKALEB_02070 ATP-binding cassette domain-containing protein, NKALEB_02436 ABC transporter ATP-binding protein, NKALEB_02724 Bacteriocin ABC transporter ATP-binding protein	DKMFHI_00689 ABC transporter ATPase, DKMFHI_01568 ATP-binding cassette domain-containing protein, DKMFHI_01569 ABC transporter ATP-binding protein, DKMFHI_02080 ABC-type multidrug protein lipid transport system ATPase component, DKMFHI_02346 ABC transporter ATP-binding protein	FFFKOE_01062 ATP-binding cassette domain-containing protein, FFFKOE_01063 ABC transporter ATP-binding protein, FFFKOE_01846 ABC transporter ATPase, FFFKOE_01974 ABC-type multidrug protein lipid transport system ATPase component, FFFKOE_02264 ABC transporter ATP-binding protein	CCBCGF_00439 peptidase domain-containing ABC transporter, CCBCGF_00814 ABC transporter ATPase, CCBCGF_00947 ABC-type multidrug protein lipid transport system ATPase component, CCBCGF_01504 ABC transporter ATP-binding protein, CCBCGF_01505 ATP-binding cassette domain-containing protein, CCBCGF_02166 ABC transporter ATP-binding protein	JGDBPP_00801 ABC transporter ATP-binding protein, JGDBPP_00802 ATP-binding cassette domain-containing protein, JGDBPP_01053 ABC-type multidrug protein lipid transport system ATPase component, JGDBPP_01186 ABC transporter ATPase, JGDBPP_02366 ABC transporter ATP-binding protein	FAGMOA_00630 ABC-type multidrug protein lipid transport system ATPase component, FAGMOA_00760 ABC transporter ATPase, FAGMOA_01349 ABC transporter ATP-binding protein, FAGMOA_01350 ATP-binding cassette domain-containing protein, FAGMOA_02074 ABC transporter ATP-binding protein	ILCFDA_00800 ABC transporter ATP-binding protein, ILCFDA_00801 ATP-binding cassette domain-containing protein, ILCFDA_01513 ABC transporter ATPase, ILCFDA_02298 ABC-type multidrug protein lipid transport system ATPase component, ILCFDA_02365 ABC transporter ATP-binding protein	IGDPFC_01144 ABC transporter ATPase, IGDPFC_01277 ABC-type multidrug protein lipid transport system ATPase component, IGDPFC_01421 ATP-binding cassette domain-containing protein, IGDPFC_01422 ABC transporter ATP-binding protein, IGDPFC_02192 ABC transporter ATP-binding protein	IADDAB_00522 ABC transporter ATPase, IADDAB_00656 ABC-type multidrug protein lipid transport system ATPase component, IADDAB_01354 ABC transporter ATP-binding protein, IADDAB_01355 ATP-binding cassette domain-containing protein, IADDAB_02437 ABC transporter ATP-binding protein	PNNMJO_00534 ABC transporter ATPase, PNNMJO_00663 ABC-type multidrug protein lipid transport system ATPase component, PNNMJO_01702 ATP-binding cassette domain-containing protein, PNNMJO_01703 ABC transporter ATP-binding protein, PNNMJO_02209 ABC transporter ATP-binding protein	LNCHJI_00064 ABC-type multidrug protein lipid transport system ATPase component, LNCHJI_00196 ABC transporter ATPase, LNCHJI_01700 ABC transporter ATP-binding protein, LNCHJI_01701 ATP-binding cassette domain-containing protein, LNCHJI_02236 ABC transporter ATP-binding protein	PCPIIF_01083 ABC transporter ATP-binding protein, PCPIIF_01084 ATP-binding cassette domain-containing protein, PCPIIF_01348 ABC-type multidrug protein lipid transport system ATPase component, PCPIIF_01482 ABC transporter ATPase, PCPIIF_02314 ABC transporter ATP-binding protein	CFPJLB_01194 ABC transporter ATPase, CFPJLB_01325 ABC-type multidrug protein lipid transport system ATPase component, CFPJLB_01731 ABC transporter ATP-binding protein, CFPJLB_01732 ATP-binding cassette domain-containing protein, CFPJLB_02273 ABC transporter ATP-binding protein	ILABDB_00834 ABC transporter ATPase, ILABDB_00967 ABC-type multidrug protein lipid transport system ATPase component, ILABDB_01750 ATP-binding cassette domain-containing protein, ILABDB_01751 ABC transporter ATP-binding protein, ILABDB_02249 ABC transporter ATP-binding protein	ICINKH_00065 ABC-type multidrug protein lipid transport system ATPase component, ICINKH_00195 ABC transporter ATPase, ICINKH_01535 ABC transporter ATP-binding protein, ICINKH_01536 ATP-binding cassette domain-containing protein, ICINKH_02196 ABC transporter ATP-binding protein	AMPADN_00157 ABC-type multidrug protein lipid transport system ATPase component, AMPADN_00285 ABC transporter ATPase, AMPADN_01457 ATP-binding cassette domain-containing protein, AMPADN_01458 ABC transporter ATP-binding protein, AMPADN_01755 ABC transporter ATP-binding protein, AMPADN_02298 ABC transporter ATP-binding protein	NNLOGP_00617 ABC transporter ATPase, NNLOGP_00746 ABC-type multidrug protein lipid transport system ATPase component, NNLOGP_01590 ABC transporter ATP-binding protein, NNLOGP_01591 ATP-binding cassette domain-containing protein, NNLOGP_02267 ABC transporter ATP-binding protein	OPAJLJ_01082 ABC transporter ATP-binding protein, OPAJLJ_01083 ATP-binding cassette domain-containing protein, OPAJLJ_01367 ABC-type multidrug protein lipid transport system ATPase component, OPAJLJ_01501 ABC transporter ATPase, OPAJLJ_02300 ABC transporter ATP-binding protein	LEDLIN_01117 ABC transporter ATP-binding protein, LEDLIN_01118 ATP-binding cassette domain-containing protein, LEDLIN_01368 ABC transporter ATPase, LEDLIN_02175 ABC-type multidrug protein lipid transport system ATPase component, LEDLIN_02248 ABC transporter ATP-binding protein	EKPIPM_00816 ATP-binding cassette domain-containing protein, EKPIPM_00817 ABC transporter ATP-binding protein, EKPIPM_01023 ABC-type multidrug protein lipid transport system ATPase component, EKPIPM_01151 ABC transporter ATPase, EKPIPM_02196 ABC transporter ATP-binding protein	OFNEOA_00062 ABC-type multidrug protein lipid transport system ATPase component, OFNEOA_00195 ABC transporter ATPase, OFNEOA_01495 ABC transporter ATP-binding protein, OFNEOA_01496 ATP-binding cassette domain-containing protein, OFNEOA_02419 ABC transporter ATP-binding protein	HBDIAC_00065 ABC-type multidrug protein lipid transport system ATPase component, HBDIAC_00192 ABC transporter ATPase, HBDIAC_01459 ATP-binding cassette domain-containing protein, HBDIAC_01460 ABC transporter ATP-binding protein, HBDIAC_02301 ABC transporter ATP-binding protein, HBDIAC_02605 ABC transporter transmembrane domain-containing protein	MAAGAB_00956 ABC transporter ATPase, MAAGAB_01090 ABC-type multidrug protein lipid transport system ATPase component, MAAGAB_01706 ATP-binding cassette domain-containing protein, MAAGAB_01707 ABC transporter ATP-binding protein, MAAGAB_02430 ABC transporter ATP-binding protein	POMGJE_00339 ABC transporter ATP-binding protein, POMGJE_00340 ATP-binding cassette domain-containing protein, POMGJE_01384 ABC transporter ATPase, POMGJE_02286 ABC-type multidrug protein lipid transport system ATPase component, POMGJE_02359 ABC transporter ATP-binding protein	EPMNHD_01012 ABC transporter ATP-binding protein, EPMNHD_01013 ATP-binding cassette domain-containing protein, EPMNHD_01710 ABC transporter ATPase, EPMNHD_02286 ABC-type multidrug protein lipid transport system ATPase component, EPMNHD_02359 ABC transporter ATP-binding protein	CEPLCJ_01064 ABC transporter ATPase, CEPLCJ_01192 ABC-type multidrug protein lipid transport system ATPase component, CEPLCJ_01399 ABC transporter ATP-binding protein, CEPLCJ_01400 ATP-binding cassette domain-containing protein, CEPLCJ_02263 ABC transporter ATP-binding protein	OOJHFL_00951 ATP-binding cassette domain-containing protein, OOJHFL_00952 ABC transporter ATP-binding protein, OOJHFL_01149 ABC transporter ATPase, OOJHFL_02004 ABC transporter ATP-binding protein, OOJHFL_02246 ABC-type multidrug protein lipid transport system ATPase component	PAGOGN_01592 ABC transporter ATP-binding protein, PAGOGN_01593 ATP-binding cassette domain-containing protein, PAGOGN_01902 ABC-type multidrug protein lipid transport system ATPase component, PAGOGN_02022 ABC transporter ATPase, PAGOGN_02496 ABC transporter ATP-binding protein	FBHPPK_00063 ABC transporter ATPase, FBHPPK_01993 ABC transporter ATP-binding protein, FBHPPK_02122 ABC transporter ATP-binding protein, FBHPPK_02123 ATP-binding cassette domain-containing protein, FBHPPK_02232 ABC-type multidrug protein lipid transport system ATPase component	NAELGF_00065 ABC-type multidrug protein lipid transport system ATPase component, NAELGF_00195 ABC transporter ATPase, NAELGF_01705 ATP-binding cassette domain-containing protein, NAELGF_01706 ABC transporter ATP-binding protein, NAELGF_02309 ABC transporter ATP-binding protein	NEOIOC_01089 ABC transporter ATPase, NEOIOC_01217 ABC-type multidrug protein lipid transport system ATPase component, NEOIOC_01424 ABC transporter ATP-binding protein, NEOIOC_01425 ATP-binding cassette domain-containing protein, NEOIOC_02288 ABC transporter ATP-binding protein	AMCHJB_00403 ABC transporter ATPase, AMCHJB_00531 ABC-type multidrug protein lipid transport system ATPase component, AMCHJB_01452 ATP-binding cassette domain-containing protein, AMCHJB_01453 ABC transporter ATP-binding protein, AMCHJB_01811 ABC transporter ATP-binding protein, AMCHJB_02411 ABC transporter ATP-binding protein	EJJKKB_00351 ABC transporter ATP-binding protein, EJJKKB_00352 ATP-binding cassette domain-containing protein, EJJKKB_01775 ABC transporter ATP-binding protein/permease, EJJKKB_02091 ABC transporter ATPase, EJJKKB_02529 ABC transporter ATP-binding protein, EJJKKB_02835 ABC-type multidrug protein lipid transport system ATPase component, EJJKKB_02905 Bacteriocin ABC transporter ATP-binding protein	LMNGKF_00453 ABC transporter ATP-binding protein/permease, LMNGKF_00705 ATP-binding cassette domain-containing protein, LMNGKF_00706 ABC transporter ATP-binding protein, LMNGKF_02212 ABC transporter ATPase, LMNGKF_02638 ABC-type multidrug protein lipid transport system ATPase component, LMNGKF_02660 ABC transporter ATP-binding protein	DGNNGM_00079 ABC transporter ATP-binding protein/permease, DGNNGM_00705 ATP-binding cassette domain-containing protein, DGNNGM_00706 ABC transporter ATP-binding protein, DGNNGM_02212 ABC transporter ATPase, DGNNGM_02429 ABC transporter ATP-binding protein, DGNNGM_02872 ABC-type multidrug protein lipid transport system ATPase component	NEJOMA_01069 ABC transporter ATP-binding protein, NEJOMA_01070 ATP-binding cassette domain-containing protein, NEJOMA_01627 ABC transporter ATPase, NEJOMA_02255 ABC-type multidrug protein lipid transport system ATPase component, NEJOMA_02416 ABC transporter ATP-binding protein	APNJGA_00063 ABC transporter ATPase, APNJGA_01847 ABC transporter ATP-binding protein, APNJGA_01848 ATP-binding cassette domain-containing protein, APNJGA_02164 ABC-type multidrug protein lipid transport system ATPase component, APNJGA_02338 ABC transporter ATP-binding protein	BCAKGK_00062 ABC-type multidrug protein lipid transport system ATPase component, BCAKGK_00196 ABC transporter ATPase, BCAKGK_01786 ATP-binding cassette domain-containing protein, BCAKGK_01787 ABC transporter ATP-binding protein, BCAKGK_02369 ABC transporter ATP-binding protein	OCCPHD_00065 ABC-type multidrug protein lipid transport system ATPase component, OCCPHD_00200 ABC transporter ATPase, OCCPHD_01687 ABC transporter, OCCPHD_01688 ABC transporter ATP-binding protein, OCCPHD_01689 ATP-binding cassette domain-containing protein, OCCPHD_02422 ABC transporter ATP-binding protein
OG0000003	MMPODD_02373 Multidrug ABC transporter ATPase, MMPODD_02686 ABC transporter ATP-binding protein, MMPODD_02762 Lantibiotic ABC transporter ATP-binding protein, MMPODD_02788 ATP-binding cassette domain-containing protein	CGEGBA_00214 ABC transporter ATP-binding protein, CGEGBA_00534 ABC transporter ATP-binding protein, CGEGBA_00624 ABC transporter ATP-binding protein, CGEGBA_02662 Multidrug ABC transporter ATPase	LDOCIP_01200 ABC transporter ATP-binding protein, LDOCIP_02450 Multidrug ABC transporter ATPase, LDOCIP_02742 Lantibiotic ABC transporter ATP-binding protein	BEBKIL_01332 ABC transporter ATP-binding protein, BEBKIL_02225 ABC transporter ATP-binding protein, BEBKIL_02361 ABC transporter ATP-binding protein, BEBKIL_02573 ABC transporter domain-containing protein, BEBKIL_02621 ABC transporter ATP-binding protein, BEBKIL_02663 ATP-binding cassette domain-containing protein	DDKOIL_01410 ABC transporter ATP-binding protein, DDKOIL_02193 ABC transporter ATP-binding protein, DDKOIL_02410 ABC transporter ATP-binding protein	PKPAKM_00793 ABC transporter ATP-binding protein, PKPAKM_01111 ABC transporter ATP-binding protein, PKPAKM_01201 ABC transporter ATP-binding protein, PKPAKM_02564 Multidrug ABC transporter ATPase	NFMFAK_02103 ABC transporter ATP-binding protein, NFMFAK_02453 ABC transporter ATP-binding protein, NFMFAK_02629 ABC transporter ATP-binding protein, NFMFAK_02808 Lantibiotic ABC transporter ATP-binding protein	KCJIAA_02311 Multidrug ABC transporter ATPase, KCJIAA_02371 ABC transporter ATP-binding protein	BDJIBN_02135 ABC transporter ATP-binding protein, BDJIBN_02276 ABC transporter ATP-binding protein, BDJIBN_02627 Multidrug ABC transporter ATPase	EFPAJP_01656 ABC transporter ATP-binding protein, EFPAJP_02336 ABC transporter ATP-binding protein, EFPAJP_02660 ABC transporter ATP-binding protein	NKALEB_01625 ABC transporter ATP-binding protein, NKALEB_02253 ABC transporter ATP-binding protein, NKALEB_02499 ABC transporter ATP-binding protein, NKALEB_02711 Lantibiotic ABC transporter ATP-binding protein, NKALEB_02765 Multidrug ABC transporter ATPase	DKMFHI_02167 ABC transporter ATP-binding protein, DKMFHI_02283 ABC transporter ATP-binding protein, DKMFHI_02543 ABC transporter ATP-binding protein, DKMFHI_02602 ABC transporter ATP-binding protein, DKMFHI_02670 Lantibiotic ABC transporter ATP-binding protein	FFFKOE_02159 ABC transporter ATP-binding protein, FFFKOE_02327 ABC transporter ATP-binding protein	CCBCGF_01210 ABC transporter ATP-binding protein, CCBCGF_02103 ABC transporter ATP-binding protein, CCBCGF_02548 ABC transporter ATP-binding protein	JGDBPP_00981 ABC transporter ATP-binding protein, JGDBPP_02337 ABC transporter ATP-binding protein, JGDBPP_02429 ABC transporter ATP-binding protein	FAGMOA_01192 ABC transporter ATP-binding protein, FAGMOA_02137 ABC transporter ATP-binding protein, FAGMOA_02400 ABC transporter ATP-binding protein	ILCFDA_00980 ABC transporter ATP-binding protein, ILCFDA_02111 ABC transporter ATP-binding protein, ILCFDA_02428 ABC transporter ATP-binding protein	IGDPFC_01673 ABC transporter ATP-binding protein, IGDPFC_02255 ABC transporter ATP-binding protein, IGDPFC_02391 ABC transporter ATP-binding protein	IADDAB_01532 ABC transporter ATP-binding protein, IADDAB_01625 ABC transporter ATP-binding protein, IADDAB_02500 ABC transporter ATP-binding protein	PNNMJO_01393 ABC transporter ATP-binding protein, PNNMJO_02272 ABC transporter ATP-binding protein, PNNMJO_02322 ABC transporter ATP-binding protein	LNCHJI_01747 ABC transporter ATP-binding protein, LNCHJI_02169 ABC transporter ATP-binding protein, LNCHJI_02310 Multidrug ABC transporter ATPase, LNCHJI_02639 ATP-binding cassette domain-containing protein	PCPIIF_01980 ABC transporter ATP-binding protein, PCPIIF_02377 Multidrug ABC transporter ATPase	CFPJLB_02068 ABC transporter ATP-binding protein, CFPJLB_02174 ABC transporter ATP-binding protein, CFPJLB_02336 Multidrug ABC transporter ATPase	ILABDB_01624 ABC transporter ATP-binding protein, ILABDB_02312 ABC transporter ATP-binding protein, ILABDB_02447 ABC transporter ATP-binding protein, ILABDB_02599 ABC transporter ATP-binding protein, ILABDB_02622 Putative ATP-binding cassette ABC transporter	ICINKH_01643 ABC transporter ATP-binding protein, ICINKH_02259 ABC transporter ATP-binding protein, ICINKH_02309 ABC transporter ATP-binding protein	AMPADN_01915 ABC transporter ATP-binding protein, AMPADN_02361 ABC transporter ATP-binding protein, AMPADN_02539 ABC transporter ATP-binding protein	NNLOGP_01200 ABC transporter ATP-binding protein, NNLOGP_02204 ABC transporter ATP-binding protein, NNLOGP_02409 ABC transporter ATP-binding protein, NNLOGP_02594 ABC transporter ATP-binding protein, NNLOGP_02617 Putative ATP-binding cassette ABC transporter	OPAJLJ_02237 Multidrug ABC transporter ATPase, OPAJLJ_02323 ABC transporter ATP-binding protein, OPAJLJ_02769 ABC transporter protein	LEDLIN_01886 ABC transporter ATP-binding protein, LEDLIN_02311 ABC transporter ATP-binding protein, LEDLIN_02447 ABC transporter ATP-binding protein, LEDLIN_02692 Lantibiotic ABC transporter ATP-binding protein	EKPIPM_00644 ABC transporter ATP-binding protein, EKPIPM_01497 ABC transporter ATP-binding protein, EKPIPM_02259 ABC transporter ATP-binding protein	OFNEOA_02404 ABC transporter ATP-binding protein, OFNEOA_02482 ABC transporter ATP-binding protein, OFNEOA_02688 ATP-binding cassette domain-containing protein	HBDIAC_02002 ABC transporter ATP-binding protein, HBDIAC_02267 ABC transporter ATP-binding protein, HBDIAC_02364 ABC transporter ATP-binding protein, HBDIAC_02586 ABC transporter ATP-binding protein	MAAGAB_01177 ABC transporter ATP-binding protein, MAAGAB_02316 ABC transporter ATP-binding protein, MAAGAB_02367 ABC transporter ATP-binding protein	POMGJE_00518 ABC transporter ATP-binding protein, POMGJE_00969 ABC transporter ATP-binding protein, POMGJE_02422 Multidrug ABC transporter ATPase	EPMNHD_01191 ABC transporter ATP-binding protein, EPMNHD_01642 ABC transporter ATP-binding protein, EPMNHD_02422 Multidrug ABC transporter ATPase	CEPLCJ_01574 ABC transporter ATP-binding protein, CEPLCJ_02147 ABC transporter ATP-binding protein, CEPLCJ_02327 ABC transporter ATP-binding protein	OOJHFL_00489 ABC transporter ATP-binding protein, OOJHFL_00779 ABC transporter ATP-binding protein, OOJHFL_02067 ABC transporter ATP-binding protein	PAGOGN_00944 ABC transporter ATP-binding protein, PAGOGN_01214 ABC transporter ATP-binding protein, PAGOGN_01292 ABC transporter ATP-binding protein, PAGOGN_01775 hypothetical protein, PAGOGN_02433 ABC transporter ATP-binding protein	FBHPPK_01437 ABC transporter ATP-binding protein, FBHPPK_01916 Multidrug ABC transporter ATPase, FBHPPK_02094 ABC transporter ATP-binding protein	NAELGF_01395 ABC transporter ATP-binding protein, NAELGF_02246 ABC transporter ATP-binding protein, NAELGF_02409 ABC transporter ATP-binding protein	NEOIOC_01599 ABC transporter ATP-binding protein, NEOIOC_01672 ABC transporter ATP-binding protein, NEOIOC_02352 ABC transporter ATP-binding protein	AMCHJB_01651 ABC transporter ATP-binding protein, AMCHJB_02348 ABC transporter ATP-binding protein, AMCHJB_02550 ABC transporter ATP-binding protein	EJJKKB_00788 ABC transporter ATP-binding protein, EJJKKB_02205 ABC transporter ATP-binding protein, EJJKKB_02592 Multidrug ABC transporter ATPase, EJJKKB_02892 Lantibiotic ABC transporter ATP-binding protein	LMNGKF_01318 ABC transporter ATP-binding protein, LMNGKF_02326 ABC transporter ATP-binding protein, LMNGKF_02773 Multidrug ABC transporter ATPase	DGNNGM_01318 ABC transporter ATP-binding protein, DGNNGM_02326 ABC transporter ATP-binding protein, DGNNGM_02492 Multidrug ABC transporter ATPase	NEJOMA_01248 ABC transporter ATP-binding protein, NEJOMA_01695 ABC transporter ATP-binding protein, NEJOMA_02353 Multidrug ABC transporter ATPase, NEJOMA_02697 ATP-binding cassette domain-containing protein	APNJGA_02323 ABC transporter ATP-binding protein, APNJGA_02401 ABC transporter ATP-binding protein, APNJGA_02656 Multidrug ABC transporter ATPase	BCAKGK_00186 Metal ABC transporter ATP-binding protein, BCAKGK_02354 ABC transporter ATP-binding protein, BCAKGK_02432 ABC transporter ATP-binding protein, BCAKGK_02659 Multidrug ABC transporter ATPase	OCCPHD_01793 ABC transporter ATP-binding protein, OCCPHD_02309 ABC transporter ATP-binding protein, OCCPHD_02359 ABC transporter ATP-binding protein
OG0000005	MMPODD_00002 Beta-class phenol-soluble modulin, MMPODD_00003 Beta-class phenol-soluble modulin, MMPODD_00004 Beta-class phenol-soluble modulin, MMPODD_00005 Beta-class phenol-soluble modulin, MMPODD_00006 Beta-class phenol-soluble modulin	CGEGBA_01453 Beta-class phenol-soluble modulin, CGEGBA_01454 Beta-class phenol-soluble modulin, CGEGBA_01455 Beta-class phenol-soluble modulin	LDOCIP_00002 Beta-class phenol-soluble modulin, LDOCIP_00003 Beta-class phenol-soluble modulin, LDOCIP_00004 Beta-class phenol-soluble modulin, LDOCIP_00005 Beta-class phenol-soluble modulin, LDOCIP_00006 Beta-class phenol-soluble modulin	BEBKIL_00611 Beta-class phenol-soluble modulin, BEBKIL_00612 Beta-class phenol-soluble modulin, BEBKIL_00613 Beta-class phenol-soluble modulin	DDKOIL_01095 Beta-class phenol-soluble modulin, DDKOIL_01096 Beta-class phenol-soluble modulin, DDKOIL_01097 Beta-class phenol-soluble modulin	PKPAKM_00739 Beta-class phenol-soluble modulin, PKPAKM_00740 Beta-class phenol-soluble modulin, PKPAKM_00741 Beta-class phenol-soluble modulin	NFMFAK_00818 Beta-class phenol-soluble modulin, NFMFAK_00819 Beta-class phenol-soluble modulin, NFMFAK_00820 Beta-class phenol-soluble modulin, NFMFAK_00821 Beta-class phenol-soluble modulin	KCJIAA_00550 Beta-class phenol-soluble modulin, KCJIAA_00551 Beta-class phenol-soluble modulin, KCJIAA_00552 Beta-class phenol-soluble modulin, KCJIAA_00553 Beta-class phenol-soluble modulin, KCJIAA_00554 Beta-class phenol-soluble modulin	BDJIBN_00103 Beta-class phenol-soluble modulin, BDJIBN_00104 Beta-class phenol-soluble modulin, BDJIBN_00105 Beta-class phenol-soluble modulin	EFPAJP_02089 Beta-class phenol-soluble modulin, EFPAJP_02090 Beta-class phenol-soluble modulin, EFPAJP_02091 Beta-class phenol-soluble modulin, EFPAJP_02092 Beta-class phenol-soluble modulin	NKALEB_00645 Antibacterial protein, NKALEB_00646 Beta-class phenol-soluble modulin, NKALEB_00647 Antibacterial protein	DKMFHI_01118 Beta-class phenol-soluble modulin, DKMFHI_01119 Beta-class phenol-soluble modulin, DKMFHI_01120 Beta-class phenol-soluble modulin	FFFKOE_00704 Antibacterial protein, FFFKOE_00705 Beta-class phenol-soluble modulin, FFFKOE_00706 Antibacterial protein 1	CCBCGF_00658 Antibacterial protein, CCBCGF_00659 Beta-class phenol-soluble modulin, CCBCGF_00660 Antibacterial protein	JGDBPP_01418 Antibacterial protein, JGDBPP_01419 Beta-class phenol-soluble modulin, JGDBPP_01420 Beta-class phenol-soluble modulin	FAGMOA_01587 Beta-class phenol-soluble modulin, FAGMOA_01588 Beta-class phenol-soluble modulin, FAGMOA_01589 Antibacterial protein 1	ILCFDA_01057 Antibacterial protein, ILCFDA_01058 Beta-class phenol-soluble modulin, ILCFDA_01059 Beta-class phenol-soluble modulin	IGDPFC_00710 Antibacterial protein, IGDPFC_00711 Beta-class phenol-soluble modulin, IGDPFC_00712 Beta-class phenol-soluble modulin	IADDAB_00067 Antibacterial protein, IADDAB_00068 Beta-class phenol-soluble modulin, IADDAB_00069 Beta-class phenol-soluble modulin	PNNMJO_00067 Antibacterial protein, PNNMJO_00068 Beta-class phenol-soluble modulin, PNNMJO_00069 Beta-class phenol-soluble modulin	LNCHJI_00656 Beta-class phenol-soluble modulin, LNCHJI_00657 Beta-class phenol-soluble modulin, LNCHJI_00658 Antibacterial protein, LNCHJI_00659 Beta-class phenol-soluble modulin, LNCHJI_00660 Beta-class phenol-soluble modulin	PCPIIF_01640 Beta-class phenol-soluble modulin, PCPIIF_01641 Beta-class phenol-soluble modulin, PCPIIF_01642 Beta-class phenol-soluble modulin	CFPJLB_00699 Antibacterial protein, CFPJLB_00700 Beta-class phenol-soluble modulin, CFPJLB_00701 Antibacterial protein	ILABDB_01315 Beta-class phenol-soluble modulin, ILABDB_01316 Beta-class phenol-soluble modulin, ILABDB_01317 Beta-class phenol-soluble modulin	ICINKH_00660 Beta-class phenol-soluble modulin, ICINKH_00661 Beta-class phenol-soluble modulin, ICINKH_00662 Antibacterial protein	AMPADN_01962 Beta-class phenol-soluble modulin, AMPADN_01963 Beta-class phenol-soluble modulin, AMPADN_01964 Beta-class phenol-soluble modulin, AMPADN_01965 Beta-class phenol-soluble modulin	NNLOGP_00877 Antibacterial protein, NNLOGP_00878 Beta-class phenol-soluble modulin, NNLOGP_00879 Beta-class phenol-soluble modulin	OPAJLJ_01658 Beta-class phenol-soluble modulin, OPAJLJ_01659 Beta-class phenol-soluble modulin, OPAJLJ_01660 Beta-class phenol-soluble modulin, OPAJLJ_01661 Beta-class phenol-soluble modulin, OPAJLJ_01662 Beta-class phenol-soluble modulin	LEDLIN_00889 Beta-class phenol-soluble modulin, LEDLIN_00890 Beta-class phenol-soluble modulin, LEDLIN_00891 Antibacterial protein	EKPIPM_00103 Antibacterial protein	OFNEOA_00616 Antibacterial protein, OFNEOA_00617 Beta-class phenol-soluble modulin, OFNEOA_00618 Antibacterial protein	HBDIAC_00649 Antibacterial protein	MAAGAB_00531 Antibacterial protein, MAAGAB_00532 Beta-class phenol-soluble modulin, MAAGAB_00533 Antibacterial protein	POMGJE_02218 Beta-class phenol-soluble modulin, POMGJE_02219 Beta-class phenol-soluble modulin, POMGJE_02220 Antibacterial protein, POMGJE_02221 Beta-class phenol-soluble modulin, POMGJE_02222 Beta-class phenol-soluble modulin	EPMNHD_02147 Beta-class phenol-soluble modulin, EPMNHD_02148 Beta-class phenol-soluble modulin, EPMNHD_02149 Antibacterial protein, EPMNHD_02150 Beta-class phenol-soluble modulin, EPMNHD_02151 Beta-class phenol-soluble modulin	CEPLCJ_00640 Beta-class phenol-soluble modulin, CEPLCJ_00641 Beta-class phenol-soluble modulin, CEPLCJ_00642 Beta-class phenol-soluble modulin	OOJHFL_00336 Antibacterial protein	PAGOGN_00106 Beta-class phenol-soluble modulin, PAGOGN_00107 Beta-class phenol-soluble modulin, PAGOGN_00108 Antibacterial protein, PAGOGN_00109 Beta-class phenol-soluble modulin, PAGOGN_00110 Antibacterial protein	FBHPPK_00482 Beta-class phenol-soluble modulin, FBHPPK_00483 Beta-class phenol-soluble modulin, FBHPPK_00484 Antibacterial protein, FBHPPK_00485 Beta-class phenol-soluble modulin, FBHPPK_00486 Beta-class phenol-soluble modulin	NAELGF_00660 Beta-class phenol-soluble modulin, NAELGF_00661 Beta-class phenol-soluble modulin, NAELGF_00662 Antibacterial protein	NEOIOC_00641 Beta-class phenol-soluble modulin, NEOIOC_00642 Beta-class phenol-soluble modulin, NEOIOC_00643 Beta-class phenol-soluble modulin	AMCHJB_02100 Beta-class phenol-soluble modulin, AMCHJB_02101 Beta-class phenol-soluble modulin, AMCHJB_02102 Beta-class phenol-soluble modulin	EJJKKB_01606 Beta-class phenol-soluble modulin, EJJKKB_01607 Beta-class phenol-soluble modulin, EJJKKB_01608 Beta-class phenol-soluble modulin, EJJKKB_01609 Beta-class phenol-soluble modulin, EJJKKB_01610 Beta-class phenol-soluble modulin	LMNGKF_00284 Beta-class phenol-soluble modulin, LMNGKF_00285 Beta-class phenol-soluble modulin, LMNGKF_00286 Beta-class phenol-soluble modulin, LMNGKF_00287 Beta-class phenol-soluble modulin, LMNGKF_00288 Beta-class phenol-soluble modulin	DGNNGM_00244 Beta-class phenol-soluble modulin, DGNNGM_00245 Beta-class phenol-soluble modulin, DGNNGM_00246 Beta-class phenol-soluble modulin, DGNNGM_00247 Beta-class phenol-soluble modulin, DGNNGM_00248 Beta-class phenol-soluble modulin	NEJOMA_02187 Beta-class phenol-soluble modulin, NEJOMA_02188 Beta-class phenol-soluble modulin, NEJOMA_02189 Antibacterial protein, NEJOMA_02190 Beta-class phenol-soluble modulin, NEJOMA_02191 Beta-class phenol-soluble modulin	APNJGA_00484 Antibacterial protein, APNJGA_00485 Beta-class phenol-soluble modulin, APNJGA_00486 Antibacterial protein	BCAKGK_00617 Antibacterial protein, BCAKGK_00618 Beta-class phenol-soluble modulin, BCAKGK_00619 Antibacterial protein	OCCPHD_00647 Antibacterial protein, OCCPHD_00648 Beta-class phenol-soluble modulin, OCCPHD_00649 Antibacterial protein
OG0000006	MMPODD_02268 Transcriptional regulator	CGEGBA_00117 Transcriptional regulator, CGEGBA_00270 DNA-binding transcriptional regulator_ XRE-family HTH domain, CGEGBA_00626 XRE family transcriptional regulator, CGEGBA_01098 HTH cro/C1-type domain-containing protein, CGEGBA_01105 HTH cro/C1-type domain-containing protein, CGEGBA_02311 Transcriptional regulator	LDOCIP_01152 Transcriptional regulator	BEBKIL_01372 DNA-binding transcriptional regulator_ XRE-family HTH domain, BEBKIL_01744 Transcriptional regulator, BEBKIL_02437 Transcriptional regulator	DDKOIL_01368 DNA-binding transcriptional regulator_ XRE-family HTH domain, DDKOIL_01627 Transcriptional regulator, DDKOIL_02437 Transcriptional regulator	PKPAKM_00384 HTH cro/C1-type domain-containing protein, PKPAKM_00391 HTH cro/C1-type domain-containing protein, PKPAKM_00849 DNA-binding transcriptional regulator_ XRE-family HTH domain, PKPAKM_01203 XRE family transcriptional regulator, PKPAKM_01844 Transcriptional regulator, PKPAKM_02261 Transcriptional regulator	NFMFAK_01634 Transcriptional regulator, NFMFAK_01959 helix-turn-helix transcriptional regulator, NFMFAK_02062 DNA-binding transcriptional regulator_ XRE-family HTH domain, NFMFAK_02339 Transcriptional regulator	KCJIAA_01154 Transcriptional regulator, KCJIAA_01333 Transcriptional regulator, KCJIAA_02421 DNA-binding transcriptional regulator_ XRE-family HTH domain	BDJIBN_01141 Transcriptional regulator, BDJIBN_01323 Transcriptional regulator, BDJIBN_02326 DNA-binding transcriptional regulator_ XRE-family HTH domain	EFPAJP_01264 Transcriptional regulator, EFPAJP_01447 Transcriptional regulator, EFPAJP_01697 DNA-binding transcriptional regulator_ XRE-family HTH domain, EFPAJP_01800 helix-turn-helix transcriptional regulator	NKALEB_01578 Cro/CI family transcriptional regulator, NKALEB_01708 Transcriptional regulator, NKALEB_02076 Transcriptional regulator, NKALEB_02788 DNA-binding transcriptional regulator_ XRE-family HTH domain	DKMFHI_01558 Transcriptional regulator, DKMFHI_02206 DNA-binding transcriptional regulator_ XRE-family HTH domain, DKMFHI_02442 Transcriptional regulator	FFFKOE_01056 Transcriptional regulator, FFFKOE_02085 Cro/CI family transcriptional regulator, FFFKOE_02469 Transcriptional regulator, FFFKOE_02562 helix-turn-helix transcriptional regulator	CCBCGF_01161 Cro/CI family transcriptional regulator, CCBCGF_01292 Transcriptional regulator, CCBCGF_01511 Transcriptional regulator	JGDBPP_00812 Transcriptional regulator, JGDBPP_02295 DNA-binding transcriptional regulator_ XRE-family HTH domain, JGDBPP_02484 Transcriptional regulator	FAGMOA_01113 Transcriptional regulator, FAGMOA_01231 DNA-binding transcriptional regulator_ XRE-family HTH domain, FAGMOA_01360 Transcriptional regulator	ILCFDA_00811 Transcriptional regulator, ILCFDA_02153 DNA-binding transcriptional regulator_ XRE-family HTH domain, ILCFDA_02483 Transcriptional regulator	IGDPFC_01411 Transcriptional regulator, IGDPFC_01593 Transcriptional regulator, IGDPFC_01714 DNA-binding transcriptional regulator_ XRE-family HTH domain	IADDAB_01365 Transcriptional regulator, IADDAB_01546 Transcriptional regulator, IADDAB_01666 DNA-binding transcriptional regulator_ XRE-family HTH domain	PNNMJO_01435 DNA-binding transcriptional regulator_ XRE-family HTH domain, PNNMJO_01692 Transcriptional regulator, PNNMJO_02473 Transcriptional regulator	LNCHJI_01707 Transcriptional regulator, LNCHJI_01797 DNA-binding transcriptional regulator_ XRE-family HTH domain, LNCHJI_02194 Transcriptional regulator	PCPIIF_01090 Transcriptional regulator, PCPIIF_01269 Transcriptional regulator, PCPIIF_01930 DNA-binding transcriptional regulator_ XRE-family HTH domain	CFPJLB_02027 Cro/CI family transcriptional regulator, CFPJLB_02150 Transcriptional regulator	ILABDB_01583 DNA-binding transcriptional regulator_ XRE-family HTH domain, ILABDB_01740 Transcriptional regulator, ILABDB_02547 Transcriptional regulator	ICINKH_01546 Transcriptional regulator, ICINKH_01685 DNA-binding transcriptional regulator_ XRE-family HTH domain, ICINKH_02418 Transcriptional regulator, ICINKH_02670 helix-turn-helix transcriptional regulator	AMPADN_01264 Transcriptional regulator, AMPADN_01447 Transcriptional regulator, AMPADN_01771 helix-turn-helix transcriptional regulator, AMPADN_01874 DNA-binding transcriptional regulator_ XRE-family HTH domain	NNLOGP_01242 DNA-binding transcriptional regulator_ XRE-family HTH domain, NNLOGP_01601 Transcriptional regulator, NNLOGP_02329 Transcriptional regulator	OPAJLJ_01089 Transcriptional regulator, OPAJLJ_01268 Transcriptional regulator, OPAJLJ_02373 DNA-binding transcriptional regulator_ XRE-family HTH domain	LEDLIN_01128 Transcriptional regulator, LEDLIN_01845 DNA-binding transcriptional regulator_ XRE-family HTH domain, LEDLIN_02559 Transcriptional regulator	EKPIPM_02401 Transcriptional regulator	OFNEOA_01590 Transcriptional regulator, OFNEOA_01717 Cro/CI family transcriptional regulator	HBDIAC_00362 hypothetical protein, HBDIAC_01266 Transcriptional regulator, HBDIAC_02565 HTH cro/C1-type domain-containing protein	MAAGAB_01224 Cro/CI family transcriptional regulator, MAAGAB_01700 Transcriptional regulator, MAAGAB_02496 Transcriptional regulator, MAAGAB_02672 helix-turn-helix transcriptional regulator	POMGJE_00346 Transcriptional regulator, POMGJE_00543 Transcriptional regulator, POMGJE_00918 DNA-binding transcriptional regulator_ XRE-family HTH domain, POMGJE_01233 Helix-turn-helix transcriptional regulator	EPMNHD_01019 Transcriptional regulator, EPMNHD_01216 Transcriptional regulator, EPMNHD_01591 DNA-binding transcriptional regulator_ XRE-family HTH domain, EPMNHD_01861 Helix-turn-helix transcriptional regulator	CEPLCJ_01599 Transcriptional regulator	OOJHFL_02576 Transcriptional regulator	PAGOGN_01294 XRE family transcriptional regulator, PAGOGN_01599 Transcriptional regulator, PAGOGN_02749 HTH cro/C1-type domain-containing protein	FBHPPK_01389 DNA-binding transcriptional regulator_ XRE-family HTH domain, FBHPPK_02129 Transcriptional regulator, FBHPPK_02427 Transcriptional regulator, FBHPPK_02515 helix-turn-helix transcriptional regulator	NAELGF_01437 DNA-binding transcriptional regulator_ XRE-family HTH domain, NAELGF_01695 Transcriptional regulator, NAELGF_02433 Transcriptional regulator, NAELGF_02692 helix-turn-helix transcriptional regulator	NEOIOC_01624 Transcriptional regulator	AMCHJB_01259 Transcriptional regulator, AMCHJB_01442 Transcriptional regulator, AMCHJB_01692 DNA-binding transcriptional regulator_ XRE-family HTH domain, AMCHJB_01795 helix-turn-helix transcriptional regulator	EJJKKB_00358 Transcriptional regulator, EJJKKB_02262 DNA-binding transcriptional regulator_ XRE-family HTH domain, EJJKKB_02648 Transcriptional regulator	LMNGKF_00699 Transcriptional regulator, LMNGKF_02383 DNA-binding transcriptional regulator_ XRE-family HTH domain, LMNGKF_02540 Transcriptional regulator	DGNNGM_00699 Transcriptional regulator, DGNNGM_02383 DNA-binding transcriptional regulator_ XRE-family HTH domain, DGNNGM_02651 Transcriptional regulator	NEJOMA_00259 helix-turn-helix domain-containing protein, NEJOMA_01076 Transcriptional regulator, NEJOMA_01273 Transcriptional regulator, NEJOMA_01476 Helix-turn-helix transcriptional regulator, NEJOMA_01746 DNA-binding transcriptional regulator_ XRE-family HTH domain	APNJGA_01363 Cro/CI family transcriptional regulator, APNJGA_01488 Transcriptional regulator, APNJGA_02595 helix-turn-helix transcriptional regulator	BCAKGK_01566 Cro/CI family transcriptional regulator, BCAKGK_01692 Transcriptional regulator	OCCPHD_00352 Helix-turn-helix transcriptional regulator, OCCPHD_01695 Transcriptional regulator, OCCPHD_01837 Cro/CI family transcriptional regulator, OCCPHD_02554 Transcriptional regulator, OCCPHD_02625 helix-turn-helix transcriptional regulator
OG0000007	MMPODD_01527 Transglycosylase, MMPODD_01528 Transglycosylase family protein, MMPODD_02493 Transglycosylase family protein	CGEGBA_00232 Transglycosylase family protein, CGEGBA_00233 Transglycosylase, CGEGBA_02762 Transglycosylase	LDOCIP_01210 Transglycosylase family protein, LDOCIP_01211 Transglycosylase, LDOCIP_02511 Transglycosylase family protein	BEBKIL_01342 Transglycosylase family protein, BEBKIL_01343 Transglycosylase, BEBKIL_02498 Transglycosylase family protein	DDKOIL_01399 Transglycosylase, DDKOIL_01400 Transglycosylase family protein, DDKOIL_02336 Transglycosylase family protein	PKPAKM_00811 Transglycosylase family protein, PKPAKM_00812 Transglycosylase, PKPAKM_02637 Transglycosylase	NFMFAK_02090 Transglycosylase, NFMFAK_02091 Transglycosylase family protein, NFMFAK_02564 Transglycosylase	KCJIAA_02383 Transglycosylase family protein, KCJIAA_02384 Transglycosylase, KCJIAA_02767 Transglycosylase	BDJIBN_02288 Transglycosylase family protein, BDJIBN_02289 Transglycosylase, BDJIBN_02483 Transglycosylase	EFPAJP_01668 Transglycosylase family protein, EFPAJP_01669 putative transglycosylase SceD, EFPAJP_02473 Transglycosylase	NKALEB_01613 Transglycosylase, NKALEB_01614 Transglycosylase family protein, NKALEB_02597 Transglycosylase family protein	DKMFHI_02177 Transglycosylase family protein, DKMFHI_02178 Transglycosylase, DKMFHI_02408 Transglycosylase family protein	FFFKOE_02116 Transglycosylase, FFFKOE_02117 Transglycosylase family protein, FFFKOE_02398 Transglycosylase family protein	CCBCGF_01198 Transglycosylase, CCBCGF_01199 Transglycosylase family protein, CCBCGF_02311 Transglycosylase family protein	JGDBPP_02326 Transglycosylase, JGDBPP_02327 putative transglycosylase SceD, JGDBPP_02570 Transglycosylase family protein	FAGMOA_01202 Transglycosylase family protein, FAGMOA_01203 Transglycosylase, FAGMOA_02326 Transglycosylase family protein	ILCFDA_02121 putative transglycosylase SceD, ILCFDA_02122 Transglycosylase, ILCFDA_02569 Transglycosylase family protein	IGDPFC_01683 Transglycosylase family protein, IGDPFC_01684 Transglycosylase, IGDPFC_02523 Transglycosylase family protein	IADDAB_01635 Transglycosylase family protein, IADDAB_01636 Transglycosylase, IADDAB_02570 Transglycosylase family protein	PNNMJO_01403 Transglycosylase family protein, PNNMJO_01404 putative transglycosylase SceD, PNNMJO_02517 Transglycosylase family protein	LNCHJI_01758 Transglycosylase family protein, LNCHJI_01759 Transglycosylase, LNCHJI_02444 Transglycosylase family protein	PCPIIF_01967 Transglycosylase, PCPIIF_01968 Transglycosylase family protein, PCPIIF_02752 Transglycosylase	CFPJLB_02056 Transglycosylase, CFPJLB_02057 Transglycosylase family protein, CFPJLB_02480 Transglycosylase family protein	ILABDB_01613 Transglycosylase, ILABDB_01614 Transglycosylase family protein, ILABDB_02486 Transglycosylase family protein	ICINKH_01653 Transglycosylase family protein, ICINKH_01654 Transglycosylase, ICINKH_02504 Transglycosylase family protein	AMPADN_01902 putative transglycosylase SceD, AMPADN_01903 Transglycosylase family protein, AMPADN_02434 Transglycosylase	NNLOGP_01210 Transglycosylase family protein, NNLOGP_01211 Transglycosylase, NNLOGP_02475 Transglycosylase family protein	OPAJLJ_02335 Transglycosylase family protein, OPAJLJ_02336 Transglycosylase, OPAJLJ_02728 Transglycosylase	LEDLIN_01875 Transglycosylase, LEDLIN_01876 Transglycosylase family protein, LEDLIN_02487 Transglycosylase family protein	EKPIPM_01485 Transglycosylase, EKPIPM_01486 Transglycosylase family protein, EKPIPM_02329 Transglycosylase family protein	OFNEOA_01685 Transglycosylase family protein, OFNEOA_01686 Transglycosylase, OFNEOA_02597 Transglycosylase family protein	HBDIAC_02247 putative transglycosylase SceD, HBDIAC_02248 Transglycosylase family protein, HBDIAC_02436 Transglycosylase family protein	MAAGAB_01188 putative transglycosylase SceD, MAAGAB_01189 Transglycosylase, MAAGAB_02568 Transglycosylase family protein	POMGJE_00957 putative transglycosylase SceD, POMGJE_00958 Transglycosylase family protein, POMGJE_02482 Transglycosylase family protein	EPMNHD_01630 putative transglycosylase SceD, EPMNHD_01631 Transglycosylase family protein, EPMNHD_02527 Transglycosylase family protein	CEPLCJ_02157 Transglycosylase family protein, CEPLCJ_02158 putative transglycosylase SceD, CEPLCJ_02443 Transglycosylase family protein	OOJHFL_00500 Transglycosylase family protein, OOJHFL_00501 Transglycosylase, OOJHFL_02483 Transglycosylase family protein	PAGOGN_00956 Transglycosylase family protein, PAGOGN_00957 Transglycosylase, PAGOGN_02618 Transglycosylase	FBHPPK_01425 Transglycosylase, FBHPPK_01426 putative transglycosylase SceD, FBHPPK_02331 Transglycosylase family protein	NAELGF_01405 Transglycosylase family protein, NAELGF_01406 Transglycosylase, NAELGF_02520 Transglycosylase family protein	NEOIOC_01682 Transglycosylase family protein, NEOIOC_01683 putative transglycosylase SceD, NEOIOC_02468 Transglycosylase family protein	AMCHJB_01663 Transglycosylase family protein, AMCHJB_01664 putative transglycosylase SceD, AMCHJB_02447 Transglycosylase	EJJKKB_02222 Transglycosylase family protein, EJJKKB_02223 putative transglycosylase SceD, EJJKKB_02493 Transglycosylase	LMNGKF_02343 Transglycosylase family protein, LMNGKF_02344 putative transglycosylase SceD, LMNGKF_02454 Transglycosylase	DGNNGM_02343 Transglycosylase family protein, DGNNGM_02344 putative transglycosylase SceD, DGNNGM_02603 Transglycosylase	NEJOMA_01706 Transglycosylase family protein, NEJOMA_01707 putative transglycosylase SceD, NEJOMA_02496 Transglycosylase family protein	APNJGA_01394 Transglycosylase, APNJGA_01395 Transglycosylase family protein, APNJGA_02516 Transglycosylase family protein	BCAKGK_01597 Transglycosylase, BCAKGK_01598 Transglycosylase family protein, BCAKGK_02502 Transglycosylase family protein	OCCPHD_01804 Transglycosylase family protein, OCCPHD_01805 Transglycosylase, OCCPHD_02457 Transglycosylase family protein
OG0000008	MMPODD_01211 triacylglycerol lipase, MMPODD_01446 Triacylglycerol lipase, MMPODD_02606 triacylglycerol lipase	CGEGBA_00689 hypothetical protein, CGEGBA_00690 Lipase, CGEGBA_02244 triacylglycerol lipase	LDOCIP_00840 triacylglycerol lipase, LDOCIP_01292 Triacylglycerol lipase, LDOCIP_02612 triacylglycerol lipase	BEBKIL_01419 triacylglycerol lipase, BEBKIL_01420 hypothetical protein, BEBKIL_01843 triacylglycerol lipase	DDKOIL_01323 triacylglycerol lipase, DDKOIL_01726 triacylglycerol lipase	PKPAKM_01266 hypothetical protein, PKPAKM_01267 Lipase, PKPAKM_01984 triacylglycerol lipase	NFMFAK_00025 triacylglycerol lipase, NFMFAK_01773 YSIRK-type signal peptide-containing protein	KCJIAA_00024 YSIRK-type signal peptide-containing protein, KCJIAA_02205 triacylglycerol lipase	BDJIBN_01010 YSIRK-type signal peptide-containing protein, BDJIBN_01990 triacylglycerol lipase	EFPAJP_00666 triacylglycerol lipase, EFPAJP_01586 triacylglycerol lipase	NKALEB_01201 triacylglycerol lipase, NKALEB_01533 triacylglycerol lipase, NKALEB_01945 triacylglycerol lipase	DKMFHI_02632 hypothetical protein, DKMFHI_02714 hypothetical protein	FFFKOE_01184 triacylglycerol lipase, FFFKOE_01672 triacylglycerol lipase, FFFKOE_02040 triacylglycerol lipase	CCBCGF_01116 Triacylglycerol lipase, CCBCGF_01382 triacylglycerol lipase, CCBCGF_02050 triacylglycerol lipase	JGDBPP_02019 triacylglycerol lipase, JGDBPP_02225 triacylglycerol lipase	FAGMOA_01301 hypothetical protein, FAGMOA_02448 triacylglycerol lipase	ILCFDA_01770 triacylglycerol lipase, ILCFDA_02223 triacylglycerol lipase	IGDPFC_01777 triacylglycerol lipase, IGDPFC_01839 triacylglycerol lipase	IADDAB_01735 hypothetical protein, IADDAB_01938 triacylglycerol lipase	PNNMJO_01501 triacylglycerol lipase, PNNMJO_02004 triacylglycerol lipase	LNCHJI_01579 YSIRK-type signal peptide-containing protein, LNCHJI_01843 triacylglycerol lipase, LNCHJI_02053 triacylglycerol lipase	PCPIIF_00454 YSIRK-type signal peptide-containing protein, PCPIIF_00858 YSIRK-type signal peptide-containing protein	CFPJLB_01609 triacylglycerol lipase, CFPJLB_01952 hypothetical protein, CFPJLB_01953 hypothetical protein, CFPJLB_01982 hypothetical protein	ILABDB_01519 Triacylglycerol lipase, ILABDB_01520 triacylglycerol lipase, ILABDB_01935 triacylglycerol lipase	ICINKH_01751 triacylglycerol lipase, ICINKH_01876 triacylglycerol lipase	AMPADN_00025 triacylglycerol lipase, AMPADN_01585 YSIRK-type signal peptide-containing protein	NNLOGP_01308 triacylglycerol lipase, NNLOGP_01812 triacylglycerol lipase	OPAJLJ_00710 YSIRK-type signal peptide-containing protein, OPAJLJ_00857 YSIRK-type signal peptide-containing protein	LEDLIN_01633 triacylglycerol lipase, LEDLIN_01776 hypothetical protein	EKPIPM_00939 triacylglycerol lipase, EKPIPM_01412 Triacylglycerol lipase, EKPIPM_01669 triacylglycerol lipase	OFNEOA_01370 triacylglycerol lipase, OFNEOA_01762 triacylglycerol lipase, OFNEOA_02207 triacylglycerol lipase	HBDIAC_01829 YSIRK-type signal peptide-containing protein, HBDIAC_02181 hypothetical protein, HBDIAC_02182 G5 domain-containing protein	MAAGAB_01269 triacylglycerol lipase, MAAGAB_01599 triacylglycerol lipase, MAAGAB_01830 triacylglycerol lipase	POMGJE_00219 triacylglycerol lipase, POMGJE_00603 triacylglycerol lipase, POMGJE_00871 triacylglycerol lipase	EPMNHD_00892 triacylglycerol lipase, EPMNHD_01276 triacylglycerol lipase, EPMNHD_01544 triacylglycerol lipase	CEPLCJ_01276 triacylglycerol lipase, CEPLCJ_02028 triacylglycerol lipase, CEPLCJ_02229 Triacylglycerol lipase	OOJHFL_00574 Triacylglycerol lipase, OOJHFL_01074 triacylglycerol lipase, OOJHFL_01752 triacylglycerol lipase	PAGOGN_01355 YSIRK-type signal peptide-containing protein, PAGOGN_01458 triacylglycerol lipase	FBHPPK_01065 triacylglycerol lipase, FBHPPK_01342 triacylglycerol lipase, FBHPPK_01538 YSIRK-type signal peptide-containing protein	NAELGF_01503 triacylglycerol lipase, NAELGF_02006 triacylglycerol lipase	NEOIOC_01301 triacylglycerol lipase, NEOIOC_01754 Triacylglycerol lipase, NEOIOC_02261 triacylglycerol lipase	AMCHJB_00663 triacylglycerol lipase, AMCHJB_01581 YSIRK-type signal peptide-containing protein	EJJKKB_00226 YSIRK-type signal peptide-containing protein, EJJKKB_00943 triacylglycerol lipase	LMNGKF_00831 YSIRK-type signal peptide-containing protein, LMNGKF_01473 triacylglycerol lipase	DGNNGM_00831 YSIRK-type signal peptide-containing protein, DGNNGM_01473 triacylglycerol lipase	NEJOMA_00949 triacylglycerol lipase, NEJOMA_01793 triacylglycerol lipase, NEJOMA_01947 triacylglycerol lipase	APNJGA_01061 triacylglycerol lipase, APNJGA_01318 triacylglycerol lipase, APNJGA_01724 triacylglycerol lipase	BCAKGK_01521 triacylglycerol lipase, BCAKGK_01912 triacylglycerol lipase, BCAKGK_02233 triacylglycerol lipase	OCCPHD_01565 triacylglycerol lipase, OCCPHD_01882 triacylglycerol lipase, OCCPHD_02039 triacylglycerol lipase
OG0000009	MMPODD_01452 NmrA family protein, MMPODD_01751 3-beta hydroxysteroid dehydrogenase	CGEGBA_00291 NAD-dependent epimerase/dehydratase family protein, CGEGBA_00923 3-beta hydroxysteroid dehydrogenase, CGEGBA_02877 NAD_P_-binding domain-containing protein, CGEGBA_02878 hypothetical protein	LDOCIP_01286 NmrA family protein, LDOCIP_01948 3-beta hydroxysteroid dehydrogenase	BEBKIL_00200 3-beta hydroxysteroid dehydrogenase, BEBKIL_01413 NmrA family protein	DDKOIL_00666 3-beta hydroxysteroid dehydrogenase, DDKOIL_01328 NmrA family protein	PKPAKM_00209 3-beta hydroxysteroid dehydrogenase, PKPAKM_00869 NAD-dependent epimerase/dehydratase family protein, PKPAKM_02786 NAD_P_-binding domain-containing protein, PKPAKM_02787 hypothetical protein	NFMFAK_00299 3-beta hydroxysteroid dehydrogenase, NFMFAK_02042 NAD-dependent epimerase/dehydratase family protein	KCJIAA_01527 3-beta hydroxysteroid dehydrogenase, KCJIAA_02441 NAD-dependent epimerase/dehydratase family protein, KCJIAA_02787 hypothetical protein	BDJIBN_01750 3-beta hydroxysteroid dehydrogenase, BDJIBN_02346 NAD-dependent epimerase/dehydratase family protein	EFPAJP_00391 3-beta hydroxysteroid dehydrogenase, EFPAJP_01717 NAD-dependent epimerase/dehydratase family protein	NKALEB_00213 3-beta hydroxysteroid dehydrogenase, NKALEB_01538 NmrA family protein	DKMFHI_00703 3-beta hydroxysteroid dehydrogenase, DKMFHI_02638 NmrA family protein	FFFKOE_01832 3-beta hydroxysteroid dehydrogenase, FFFKOE_02045 NmrA family protein, FFFKOE_02655 hypothetical protein	CCBCGF_00800 3-beta hydroxysteroid dehydrogenase, CCBCGF_01121 NmrA family protein, CCBCGF_02652 NAD_P_-binding domain-containing protein, CCBCGF_02653 hypothetical protein	JGDBPP_01200 3-beta hydroxysteroid dehydrogenase, JGDBPP_02230 NmrA family protein	FAGMOA_00774 3-beta hydroxysteroid dehydrogenase, FAGMOA_01295 NmrA family protein	ILCFDA_01499 3-beta hydroxysteroid dehydrogenase, ILCFDA_02218 NmrA family protein	IGDPFC_01130 3-beta hydroxysteroid dehydrogenase	IADDAB_00508 3-beta hydroxysteroid dehydrogenase, IADDAB_01729 NmrA family protein	PNNMJO_00520 3-beta hydroxysteroid dehydrogenase, PNNMJO_01496 NmrA family protein	LNCHJI_00210 3-beta hydroxysteroid dehydrogenase, LNCHJI_01837 NmrA family protein	PCPIIF_01496 3-beta hydroxysteroid dehydrogenase, PCPIIF_01910 NAD-dependent epimerase/dehydratase family protein, PCPIIF_02771 NAD_P_-binding domain-containing protein, PCPIIF_02772 hypothetical protein	CFPJLB_01180 3-beta hydroxysteroid dehydrogenase, CFPJLB_01987 NmrA family protein, CFPJLB_02643 NAD_P_-binding domain-containing protein, CFPJLB_02644 hypothetical protein	ILABDB_00820 3-beta hydroxysteroid dehydrogenase, ILABDB_01526 NmrA family protein	ICINKH_00209 3-beta hydroxysteroid dehydrogenase, ICINKH_01746 NmrA family protein	AMPADN_00299 3-beta hydroxysteroid dehydrogenase, AMPADN_01854 NAD-dependent epimerase/dehydratase family protein	NNLOGP_00603 3-beta hydroxysteroid dehydrogenase, NNLOGP_01303 NmrA family protein	OPAJLJ_01515 3-beta hydroxysteroid dehydrogenase, OPAJLJ_02393 NAD-dependent epimerase/dehydratase family protein, OPAJLJ_02787 hypothetical protein	LEDLIN_01354 3-beta hydroxysteroid dehydrogenase, LEDLIN_01782 NmrA family protein, LEDLIN_02706 NAD-dependent epimerase/dehydratase family protein	EKPIPM_01165 3-beta hydroxysteroid dehydrogenase, EKPIPM_01417 NmrA family protein, EKPIPM_02573 hypothetical protein, EKPIPM_02574 NAD_P_-binding domain-containing protein	OFNEOA_00209 3-beta hydroxysteroid dehydrogenase, OFNEOA_01757 NmrA family protein	HBDIAC_00206 3-beta hydroxysteroid dehydrogenase, HBDIAC_02204 NmrA family protein	MAAGAB_00942 3-beta hydroxysteroid dehydrogenase, MAAGAB_01264 NmrA family protein	POMGJE_00877 NmrA family protein, POMGJE_01370 3-beta hydroxysteroid dehydrogenase	EPMNHD_01550 NmrA family protein, EPMNHD_01724 3-beta hydroxysteroid dehydrogenase	CEPLCJ_01050 3-beta hydroxysteroid dehydrogenase, CEPLCJ_02223 NmrA family protein	OOJHFL_00569 NmrA family protein, OOJHFL_01163 3-beta hydroxysteroid dehydrogenase, OOJHFL_02609 NAD_P_-binding domain-containing protein, OOJHFL_02610 hypothetical protein	PAGOGN_01003 NmrA family protein, PAGOGN_01081 NmrA family protein, PAGOGN_01094 NAD_P_-binding domain-containing protein, PAGOGN_01095 hypothetical protein, PAGOGN_02036 3-beta hydroxysteroid dehydrogenase	FBHPPK_00077 3-beta hydroxysteroid dehydrogenase, FBHPPK_01348 NmrA family protein	NAELGF_00209 3-beta hydroxysteroid dehydrogenase, NAELGF_01498 NmrA family protein	NEOIOC_01075 3-beta hydroxysteroid dehydrogenase, NEOIOC_01748 NmrA family protein, NEOIOC_02629 NAD-dependent epimerase/dehydratase family protein, NEOIOC_02630 NAD-dependent epimerase/dehydratase domain-containing protein	AMCHJB_00389 3-beta hydroxysteroid dehydrogenase, AMCHJB_01712 NAD-dependent epimerase/dehydratase family protein	EJJKKB_02077 3-beta hydroxysteroid dehydrogenase, EJJKKB_02282 NAD-dependent epimerase/dehydratase family protein	LMNGKF_02198 3-beta hydroxysteroid dehydrogenase, LMNGKF_02403 NAD-dependent epimerase/dehydratase family protein	DGNNGM_02198 3-beta hydroxysteroid dehydrogenase, DGNNGM_02403 NAD-dependent epimerase/dehydratase family protein	NEJOMA_01613 3-beta hydroxysteroid dehydrogenase, NEJOMA_01787 NmrA family protein	APNJGA_00077 3-beta hydroxysteroid dehydrogenase, APNJGA_01323 NmrA family protein	BCAKGK_00210 3-beta hydroxysteroid dehydrogenase, BCAKGK_01526 NmrA family protein	OCCPHD_00214 3-beta hydroxysteroid dehydrogenase, OCCPHD_01877 NmrA family protein
OG0000010	MMPODD_01502 Alcohol dehydrogenase, MMPODD_01504 Alcohol dehydrogenase, MMPODD_02782 Alcohol dehydrogenase	CGEGBA_00079 Alcohol dehydrogenase, CGEGBA_00251 Alcohol dehydrogenase, CGEGBA_00253 Alcohol dehydrogenase, CGEGBA_02856 Alcohol dehydrogenase	LDOCIP_01234 Alcohol dehydrogenase, LDOCIP_01236 Alcohol dehydrogenase, LDOCIP_02762 Alcohol dehydrogenase	BEBKIL_01757 Alcohol dehydrogenase, BEBKIL_02340 Alcohol dehydrogenase	DDKOIL_01640 Alcohol dehydrogenase, DDKOIL_02390 Alcohol dehydrogenase	PKPAKM_00830 Alcohol dehydrogenase, PKPAKM_00832 Alcohol dehydrogenase, PKPAKM_02299 Alcohol dehydrogenase, PKPAKM_02766 Alcohol dehydrogenase	NFMFAK_02077 Alcohol dehydrogenase, NFMFAK_02079 Alcohol dehydrogenase, NFMFAK_02302 Alcohol dehydrogenase, NFMFAK_02821 Alcohol dehydrogenase	KCJIAA_01296 Alcohol dehydrogenase, KCJIAA_02402 Alcohol dehydrogenase, KCJIAA_02404 Alcohol dehydrogenase, KCJIAA_02784 Alcohol dehydrogenase	BDJIBN_01286 Alcohol dehydrogenase, BDJIBN_02307 Alcohol dehydrogenase, BDJIBN_02309 Alcohol dehydrogenase	EFPAJP_01301 Alcohol dehydrogenase, EFPAJP_01680 Alcohol dehydrogenase, EFPAJP_01682 Alcohol dehydrogenase, EFPAJP_02814 Alcohol dehydrogenase	NKALEB_02089 Alcohol dehydrogenase, NKALEB_02232 Alcohol dehydrogenase, NKALEB_02681 Alcohol dehydrogenase	DKMFHI_02523 Alcohol dehydrogenase, DKMFHI_02676 Alcohol dehydrogenase	FFFKOE_01043 Alcohol dehydrogenase, FFFKOE_02179 Alcohol dehydrogenase	CCBCGF_01524 Alcohol dehydrogenase, CCBCGF_02568 Alcohol dehydrogenase, CCBCGF_02626 Alcohol dehydrogenase	JGDBPP_00961 Alcohol dehydrogenase	FAGMOA_02380 Alcohol dehydrogenase	ILCFDA_00960 Alcohol dehydrogenase	IGDPFC_02371 Alcohol dehydrogenase	IADDAB_01512 Alcohol dehydrogenase, IADDAB_02713 Alcohol dehydrogenase	PNNMJO_02342 Alcohol dehydrogenase, PNNMJO_02716 Alcohol dehydrogenase		PCPIIF_01232 Alcohol dehydrogenase, PCPIIF_01947 Alcohol dehydrogenase, PCPIIF_01949 Alcohol dehydrogenase, PCPIIF_02765 Alcohol dehydrogenase	CFPJLB_01748 Alcohol dehydrogenase, CFPJLB_02194 Alcohol dehydrogenase, CFPJLB_02637 Alcohol dehydrogenase	ILABDB_02427 Alcohol dehydrogenase, ILABDB_02591 Alcohol dehydrogenase	ICINKH_02329 Alcohol dehydrogenase	AMPADN_01301 Alcohol dehydrogenase, AMPADN_01889 Alcohol dehydrogenase, AMPADN_01891 Alcohol dehydrogenase, AMPADN_02844 Alcohol dehydrogenase	NNLOGP_02389 Alcohol dehydrogenase, NNLOGP_02586 Alcohol dehydrogenase	OPAJLJ_01231 Alcohol dehydrogenase, OPAJLJ_02354 Alcohol dehydrogenase, OPAJLJ_02356 Alcohol dehydrogenase, OPAJLJ_02781 Alcohol dehydrogenase	LEDLIN_02427 Alcohol dehydrogenase, LEDLIN_02696 Alcohol dehydrogenase	EKPIPM_00664 Alcohol dehydrogenase, EKPIPM_02577 Alcohol dehydrogenase	OFNEOA_01512 Alcohol dehydrogenase, OFNEOA_02384 Alcohol dehydrogenase, OFNEOA_02679 Alcohol dehydrogenase	HBDIAC_01307 Alcohol dehydrogenase, HBDIAC_01443 Alcohol dehydrogenase, HBDIAC_02227 Alcohol dehydrogenase, HBDIAC_02229 Alcohol dehydrogenase	MAAGAB_01686 Alcohol dehydrogenase, MAAGAB_02295 Alcohol dehydrogenase, MAAGAB_02645 Alcohol dehydrogenase	POMGJE_00359 Alcohol dehydrogenase, POMGJE_00937 Alcohol dehydrogenase, POMGJE_00939 Alcohol dehydrogenase	EPMNHD_01032 Alcohol dehydrogenase, EPMNHD_01610 Alcohol dehydrogenase, EPMNHD_01612 Alcohol dehydrogenase	CEPLCJ_01416 Alcohol dehydrogenase, CEPLCJ_01554 Alcohol dehydrogenase	OOJHFL_00799 Alcohol dehydrogenase, OOJHFL_02606 Alcohol dehydrogenase	PAGOGN_00975 Alcohol dehydrogenase, PAGOGN_00977 Alcohol dehydrogenase, PAGOGN_01612 Alcohol dehydrogenase, PAGOGN_01754 Alcohol dehydrogenase, PAGOGN_02776 Alcohol dehydrogenase, PAGOGN_02779 Alcohol dehydrogenase, PAGOGN_02851 Alcohol dehydrogenase	FBHPPK_01405 Alcohol dehydrogenase, FBHPPK_01407 Alcohol dehydrogenase, FBHPPK_02075 Alcohol dehydrogenase	NAELGF_02389 Alcohol dehydrogenase	NEOIOC_01441 Alcohol dehydrogenase, NEOIOC_01579 Alcohol dehydrogenase, NEOIOC_02618 Alcohol dehydrogenase	AMCHJB_01296 Alcohol dehydrogenase, AMCHJB_01675 Alcohol dehydrogenase, AMCHJB_01677 Alcohol dehydrogenase	EJJKKB_00506 Alcohol dehydrogenase, EJJKKB_02242 Alcohol dehydrogenase, EJJKKB_02244 Alcohol dehydrogenase	LMNGKF_00551 Alcohol dehydrogenase, LMNGKF_02363 Alcohol dehydrogenase, LMNGKF_02365 Alcohol dehydrogenase	DGNNGM_00551 Alcohol dehydrogenase, DGNNGM_02363 Alcohol dehydrogenase, DGNNGM_02365 Alcohol dehydrogenase	NEJOMA_01089 Alcohol dehydrogenase, NEJOMA_01725 Alcohol dehydrogenase, NEJOMA_01727 Alcohol dehydrogenase	APNJGA_01864 Alcohol dehydrogenase, APNJGA_02303 Alcohol dehydrogenase, APNJGA_02608 Alcohol dehydrogenase, APNJGA_02643 Alcohol dehydrogenase	BCAKGK_01770 Alcohol dehydrogenase, BCAKGK_02333 Alcohol dehydrogenase, BCAKGK_02620 Alcohol dehydrogenase	OCCPHD_01708 Alcohol dehydrogenase, OCCPHD_02289 Alcohol dehydrogenase, OCCPHD_02612 Alcohol dehydrogenase
OG0000011	MMPODD_02738 Putative site-specific recombinase, MMPODD_02781 Putative site-specific recombinase	CGEGBA_02857 helix-turn-helix domain-containing protein, CGEGBA_02858 recombinase family protein, CGEGBA_02863 Transposon Tn552 DNA-invertase BinR, CGEGBA_02868 helix-turn-helix domain-containing protein, CGEGBA_02869 Resolvase/invertase-type recombinase catalytic domain-containing protein	LDOCIP_02734 Putative site-specific recombinase, LDOCIP_02761 Putative site-specific recombinase	BEBKIL_02583 Putative site-specific recombinase, BEBKIL_02588 Recombinase/resolvase, BEBKIL_02612 Putative site-specific recombinase, BEBKIL_02614 Transposon DNA-invertase	DDKOIL_02644 Putative site-specific recombinase, DDKOIL_02649 Putative site-specific recombinase, DDKOIL_02703 Site-specific DNA recombinase SpoIVCA/DNA invertase PinE	PKPAKM_02767 Putative site-specific recombinase, PKPAKM_02772 Transposon Tn552 DNA-invertase BinR, PKPAKM_02777 helix-turn-helix domain-containing protein, PKPAKM_02778 Resolvase/invertase-type recombinase catalytic domain-containing protein	NFMFAK_02658 Site-specific DNA recombinase SpoIVCA/DNA invertase PinE, NFMFAK_02820 Recombinase/resolvase, NFMFAK_02822 Putative site-specific recombinase	KCJIAA_02783 Recombinase/resolvase, KCJIAA_02785 Putative site-specific recombinase	BDJIBN_01915 recombinase family protein	EFPAJP_02776 Site-specific DNA recombinase SpoIVCA/DNA invertase PinE, EFPAJP_02813 Putative site-specific recombinase	NKALEB_02685 Putative site-specific recombinase, NKALEB_02691 Recombinase, NKALEB_02715 Site-specific DNA recombinase SpoIVCA/DNA invertase PinE	DKMFHI_02590 Transposon DNA-invertase, DKMFHI_02618 Putative site-specific recombinase, DKMFHI_02680 Putative site-specific recombinase, DKMFHI_02685 Putative site-specific recombinase	FFFKOE_02585 Site-specific DNA recombinase SpoIVCA/DNA invertase PinE	CCBCGF_02627 Putative site-specific recombinase		FAGMOA_02610 Putative site-specific recombinase, FAGMOA_02618 Recombinase/resolvase, FAGMOA_02656 Putative site-specific recombinase			IADDAB_02698 Putative site-specific recombinase, IADDAB_02717 Putative site-specific recombinase	PNNMJO_02705 Recombinase, PNNMJO_02709 Putative site-specific recombinase, PNNMJO_02715 Putative site-specific recombinase	LNCHJI_02631 Site-specific DNA recombinase SpoIVCA/DNA invertase PinE	PCPIIF_02769 Putative site-specific recombinase	CFPJLB_02641 Putative site-specific recombinase	ILABDB_02587 Putative site-specific recombinase, ILABDB_02624 Putative transposase, ILABDB_02625 Transposon DNA-invertase, ILABDB_02627 Putative site-specific recombinase, ILABDB_02751 Putative site-specific recombinase	ICINKH_02655 Putative site-specific recombinase, ICINKH_02660 Recombinase/resolvase	AMPADN_02510 Site-specific DNA recombinase SpoIVCA/DNA invertase PinE, AMPADN_02843 Putative site-specific recombinase	NNLOGP_02582 Putative site-specific recombinase, NNLOGP_02619 Putative transposase, NNLOGP_02620 Putative site-specific recombinase	OPAJLJ_02771 Putative site-specific recombinase, OPAJLJ_02785 Putative site-specific recombinase, OPAJLJ_02817 Putative site-specific recombinase	LEDLIN_02697 Putative site-specific recombinase, LEDLIN_02709 Putative site-specific recombinase	EKPIPM_02576 Putative site-specific recombinase, EKPIPM_02578 Recombinase/resolvase	OFNEOA_02675 Putative site-specific recombinase	HBDIAC_01951 recombinase family protein, HBDIAC_01965 recombinase family protein, HBDIAC_01968 recombinase family protein, HBDIAC_01969 helix-turn-helix domain-containing protein, HBDIAC_02589 Putative site-specific recombinase, HBDIAC_02617 helix-turn-helix domain-containing protein, HBDIAC_02619 Transposon DNA-invertase, HBDIAC_02622 Putative site-specific recombinase	MAAGAB_02649 Putative site-specific recombinase, MAAGAB_02665 Putative site-specific recombinase			CEPLCJ_01648 helix-turn-helix domain-containing protein	OOJHFL_02605 Recombinase/resolvase, OOJHFL_02607 Putative site-specific recombinase	PAGOGN_02784 Putative site-specific recombinase, PAGOGN_02824 Putative site-specific recombinase, PAGOGN_02852 Putative site-specific recombinase		NAELGF_02664 Transposon Tn552 DNA-invertase BinR, NAELGF_02667 Putative site-specific recombinase, NAELGF_02672 Transposon DNA-invertase, NAELGF_02702 Recombinase/resolvase, NAELGF_02707 Putative site-specific recombinase	NEOIOC_01943 helix-turn-helix domain-containing protein, NEOIOC_02625 Putative site-specific recombinase	AMCHJB_02579 Site-specific DNA recombinase SpoIVCA/DNA invertase PinE	EJJKKB_02888 Site-specific DNA recombinase SpoIVCA/DNA invertase PinE, EJJKKB_02912 Site-specific DNA recombinase SpoIVCA/DNA invertase PinE			NEJOMA_02689 Site-specific DNA recombinase SpoIVCA/DNA invertase PinE	APNJGA_02588 Putative site-specific recombinase, APNJGA_02612 Putative site-specific recombinase, APNJGA_02642 Putative site-specific recombinase	BCAKGK_02621 Putative site-specific recombinase, BCAKGK_02626 Transposon DNA-invertase, BCAKGK_02638 Putative site-specific recombinase, BCAKGK_02697 Putative site-specific recombinase	OCCPHD_02613 recombinase family protein, OCCPHD_02614 Res1, OCCPHD_02617 Transposon DNA-invertase
OG0000012	MMPODD_01115 Sugar _Glycoside-Pentoside-Hexuronide_ transporter, MMPODD_01120 MFS transporter	CGEGBA_02346 Sugar _Glycoside-Pentoside-Hexuronide_ transporter, CGEGBA_02355 MFS transporter	LDOCIP_00930 MFS transporter, LDOCIP_00935 Sugar _Glycoside-Pentoside-Hexuronide_ transporter	BEBKIL_01693 MFS transporter, BEBKIL_01699 Sugar _Glycoside-Pentoside-Hexuronide_ transporter	DDKOIL_01581 MFS transporter, DDKOIL_01586 Sugar _Glycoside-Pentoside-Hexuronide_ transporter	PKPAKM_01879 Lactose permease, PKPAKM_01880 glycoside-pentoside-hexuronide _GPH__cation symporter, PKPAKM_01889 MFS transporter	NFMFAK_01673 Sugar _Glycoside-Pentoside-Hexuronide_ transporter, NFMFAK_01678 MFS transporter	KCJIAA_02110 Sugar _Glycoside-Pentoside-Hexuronide_ transporter, KCJIAA_02115 MFS transporter	BDJIBN_01100 MFS transporter, BDJIBN_01105 Sugar _Glycoside-Pentoside-Hexuronide_ transporter	EFPAJP_01486 Sugar _Glycoside-Pentoside-Hexuronide_ transporter, EFPAJP_01491 MFS transporter	NKALEB_02034 MFS transporter, NKALEB_02039 Sugar _Glycoside-Pentoside-Hexuronide_ transporter	DKMFHI_01599 Sugar _Glycoside-Pentoside-Hexuronide_ transporter, DKMFHI_01604 MFS transporter	FFFKOE_01093 Sugar _Glycoside-Pentoside-Hexuronide_ transporter, FFFKOE_01098 MFS transporter	CCBCGF_01469 MFS transporter, CCBCGF_01474 Sugar _Glycoside-Pentoside-Hexuronide_ transporter	JGDBPP_00766 MFS transporter, JGDBPP_00771 Sugar _Glycoside-Pentoside-Hexuronide_ transporter	FAGMOA_01313 MFS transporter, FAGMOA_01318 Sugar _Glycoside-Pentoside-Hexuronide_ transporter	ILCFDA_00765 MFS transporter, ILCFDA_00770 Sugar _Glycoside-Pentoside-Hexuronide_ transporter	IGDPFC_01452 Sugar _Glycoside-Pentoside-Hexuronide_ transporter, IGDPFC_01453 Sugar _Glycoside-Pentoside-Hexuronide_ transporter, IGDPFC_01459 MFS transporter	IADDAB_01318 MFS transporter, IADDAB_01323 glycoside-pentoside-hexuronide _GPH__cation symporter, IADDAB_01324 Glucuronide transporter UidB	PNNMJO_01733 Sugar _Glycoside-Pentoside-Hexuronide_ transporter, PNNMJO_01738 MFS transporter	LNCHJI_01665 MFS transporter, LNCHJI_01670 Sugar _Glycoside-Pentoside-Hexuronide_ transporter	PCPIIF_00763 Sugar _Glycoside-Pentoside-Hexuronide_ transporter, PCPIIF_00768 MFS transporter	CFPJLB_01696 MFS transporter, CFPJLB_01701 Sugar _Glycoside-Pentoside-Hexuronide_ transporter	ILABDB_01781 Glucuronide transporter UidB, ILABDB_01782 glycoside-pentoside-hexuronide _GPH__cation symporter, ILABDB_01787 MFS transporter	ICINKH_01500 MFS transporter, ICINKH_01505 Sugar _Glycoside-Pentoside-Hexuronide_ transporter	AMPADN_01486 Sugar _Glycoside-Pentoside-Hexuronide_ transporter, AMPADN_01491 MFS transporter	NNLOGP_01555 MFS transporter, NNLOGP_01560 Sugar _Glycoside-Pentoside-Hexuronide_ transporter	OPAJLJ_00762 Sugar _Glycoside-Pentoside-Hexuronide_ transporter, OPAJLJ_00767 MFS transporter	LEDLIN_01082 MFS transporter, LEDLIN_01087 Sugar _Glycoside-Pentoside-Hexuronide_ transporter	EKPIPM_00848 Sugar _Glycoside-Pentoside-Hexuronide_ transporter, EKPIPM_00853 MFS transporter	OFNEOA_01460 MFS transporter, OFNEOA_01465 Sugar _Glycoside-Pentoside-Hexuronide_ transporter	HBDIAC_01490 Sugar _Glycoside-Pentoside-Hexuronide_ transporter, HBDIAC_01499 MFS transporter	MAAGAB_01737 Sugar _Glycoside-Pentoside-Hexuronide_ transporter, MAAGAB_01742 MFS transporter	POMGJE_00305 MFS transporter, POMGJE_00310 Sugar _Glycoside-Pentoside-Hexuronide_ transporter	EPMNHD_00978 MFS transporter, EPMNHD_00983 Sugar _Glycoside-Pentoside-Hexuronide_ transporter	CEPLCJ_01364 MFS transporter, CEPLCJ_01369 Sugar _Glycoside-Pentoside-Hexuronide_ transporter	OOJHFL_00983 Sugar _Glycoside-Pentoside-Hexuronide_ transporter, OOJHFL_00988 MFS transporter	PAGOGN_01552 MFS transporter, PAGOGN_01561 Sugar _Glycoside-Pentoside-Hexuronide_ transporter	FBHPPK_01452 MFS transporter, FBHPPK_02669 Sugar _Glycoside-Pentoside-Hexuronide_ transporter	NAELGF_01736 Sugar _Glycoside-Pentoside-Hexuronide_ transporter, NAELGF_01741 MFS transporter	NEOIOC_01389 MFS transporter, NEOIOC_01394 Sugar _Glycoside-Pentoside-Hexuronide_ transporter	AMCHJB_01481 Sugar _Glycoside-Pentoside-Hexuronide_ transporter, AMCHJB_01486 MFS transporter	EJJKKB_00317 MFS transporter, EJJKKB_00322 Sugar _Glycoside-Pentoside-Hexuronide_ transporter	LMNGKF_00735 Sugar _Glycoside-Pentoside-Hexuronide_ transporter, LMNGKF_00740 MFS transporter	DGNNGM_00735 Sugar _Glycoside-Pentoside-Hexuronide_ transporter, DGNNGM_00740 MFS transporter	NEJOMA_01035 MFS transporter, NEJOMA_01040 Sugar _Glycoside-Pentoside-Hexuronide_ transporter	APNJGA_01812 MFS transporter, APNJGA_01817 Sugar _Glycoside-Pentoside-Hexuronide_ transporter	BCAKGK_01817 Sugar _Glycoside-Pentoside-Hexuronide_ transporter, BCAKGK_01822 MFS transporter	OCCPHD_01651 glycoside-pentoside-hexuronide _GPH__cation symporter, OCCPHD_01652 MFS transporter, OCCPHD_01657 Sugar _Glycoside-Pentoside-Hexuronide_ transporter
OG0000013	MMPODD_00245 cold shock protein CspA, MMPODD_01830 Cold shock protein CspA, MMPODD_02805 Cold shock protein CspA	CGEGBA_00648 Cold shock protein CspA, CGEGBA_01543 cold shock protein CspA	LDOCIP_00309 cold shock protein CspA, LDOCIP_01556 Cold shock protein CspA	BEBKIL_01131 cold shock protein CspA, BEBKIL_01881 Cold shock protein CspA	DDKOIL_00454 cold shock protein CspA, DDKOIL_01764 Cold shock protein CspA, DDKOIL_02659 Cold shock protein CspA	PKPAKM_01225 Cold shock protein CspA, PKPAKM_01761 cold shock protein CspA	NFMFAK_00066 Cold shock protein CspA, NFMFAK_01046 cold shock protein CspA	KCJIAA_00066 Cold shock protein CspA, KCJIAA_02537 cold shock protein CspA	BDJIBN_00358 cold shock protein CspA, BDJIBN_02031 Cold shock protein CspA	EFPAJP_00624 Cold shock protein CspA, EFPAJP_01155 cold shock protein CspA	NKALEB_00895 cold shock protein CspA, NKALEB_01242 Cold shock protein CspA	DKMFHI_00443 cold shock protein CspA, DKMFHI_01823 Cold shock protein CspA	FFFKOE_00452 cold shock protein CspA, FFFKOE_01631 Cold shock protein CspA	CCBCGF_00391 cold shock protein CspA, CCBCGF_02009 Cold shock protein CspA	JGDBPP_00189 cold shock protein CspA, JGDBPP_01985 Cold shock protein CspA	FAGMOA_00385 cold shock protein CspA, FAGMOA_02414 Cold shock protein CspA	ILCFDA_00188 cold shock protein CspA, ILCFDA_01804 Cold shock protein CspA	IGDPFC_00188 cold shock protein CspA, IGDPFC_01873 Cold shock protein CspA	IADDAB_01002 cold shock protein CspA, IADDAB_01972 Cold shock protein CspA	PNNMJO_00915 cold shock protein CspA, PNNMJO_01969 Cold shock protein CspA	LNCHJI_00904 cold shock protein CspA, LNCHJI_02012 Cold shock protein CspA	PCPIIF_00407 cold shock protein CspA, PCPIIF_00495 Cold shock protein CspA	CFPJLB_00451 cold shock protein CspA, CFPJLB_01911 Cold shock protein CspA	ILABDB_00452 cold shock protein CspA, ILABDB_01969 Cold shock protein CspA	ICINKH_00916 cold shock protein CspA, ICINKH_01910 Cold shock protein CspA	AMPADN_00066 Cold shock protein CspA, AMPADN_01155 cold shock protein CspA	NNLOGP_01778 Cold shock protein CspA, NNLOGP_02158 cold shock protein CspA	OPAJLJ_00023 cold shock protein CspA, OPAJLJ_00669 Cold shock protein CspA	LEDLIN_00450 cold shock protein CspA, LEDLIN_01667 Cold shock protein CspA	EKPIPM_00352 cold shock protein CspA, EKPIPM_01630 Cold shock protein CspA	OFNEOA_00879 cold shock protein CspA, OFNEOA_02248 Cold shock protein CspA	HBDIAC_00845 cold shock protein CspA, HBDIAC_01869 Cold shock protein CspA	MAAGAB_00283 cold shock protein CspA, MAAGAB_01558 Cold shock protein CspA	POMGJE_00644 Cold shock protein CspA, POMGJE_01659 cold shock protein CspA	EPMNHD_00220 cold shock protein CspA, EPMNHD_01317 Cold shock protein CspA	CEPLCJ_00399 cold shock protein CspA, CEPLCJ_02065 Cold shock protein CspA	OOJHFL_00087 cold shock protein CspA, OOJHFL_01713 Cold shock protein CspA	PAGOGN_00415 cold shock protein CspA, PAGOGN_01318 Cold shock protein CspA	FBHPPK_00589 cold shock protein CspA, FBHPPK_01106 Cold shock protein CspA	NAELGF_00916 cold shock protein CspA, NAELGF_01972 Cold shock protein CspA	NEOIOC_00399 cold shock protein CspA, NEOIOC_02224 Cold shock protein CspA	AMCHJB_00622 Cold shock protein CspA, AMCHJB_01150 cold shock protein CspA	EJJKKB_00902 Cold shock protein CspA, EJJKKB_00989 cold shock protein CspA	LMNGKF_01432 Cold shock protein CspA, LMNGKF_01952 cold shock protein CspA	DGNNGM_01432 Cold shock protein CspA, DGNNGM_01952 cold shock protein CspA	NEJOMA_00512 cold shock protein CspA, NEJOMA_01988 Cold shock protein CspA	APNJGA_00756 cold shock protein CspA, APNJGA_01102 Cold shock protein CspA	BCAKGK_00889 cold shock protein CspA, BCAKGK_02192 Cold shock protein CspA, BCAKGK_02648 Cold shock protein CspA	OCCPHD_00893 cold shock protein CspA, OCCPHD_02080 Cold shock protein CspA
OG0000014	MMPODD_00877 Immunodominant antigen B	CGEGBA_01117 Immunodominant antigen B, CGEGBA_01330 Immunodominant antigen B, CGEGBA_02350 Immunodominant antigen B	LDOCIP_02369 Immunodominant antigen B	BEBKIL_00319 Immunodominant antigen B, BEBKIL_00491 Immunodominant antigen B	DDKOIL_00787 Immunodominant antigen B, DDKOIL_00976 Immunodominant antigen B	PKPAKM_00403 Immunodominant antigen B, PKPAKM_00616 Immunodominant antigen B, PKPAKM_01884 Immunodominant antigen B	NFMFAK_00422 Immunodominant antigen B, NFMFAK_00636 Immunodominant antigen B	KCJIAA_00155 Immunodominant antigen B, KCJIAA_00431 Immunodominant antigen B, KCJIAA_01406 Immunodominant antigen B	BDJIBN_01414 Immunodominant antigen B, BDJIBN_01627 Immunodominant antigen B, BDJIBN_02111 Immunodominant antigen B	EFPAJP_00053 Immunodominant antigen B, EFPAJP_00267 Immunodominant antigen B	NKALEB_00333 Immunodominant antigen B, NKALEB_00529 Immunodominant antigen B	DKMFHI_00845 Immunodominant antigen B, DKMFHI_01240 hypothetical protein	FFFKOE_00821 Immunodominant antigen B, FFFKOE_01712 Immunodominant antigen B	CCBCGF_00680 Immunodominant antigen B, CCBCGF_01747 Immunodominant antigen B	JGDBPP_01321 Immunodominant antigen B, JGDBPP_01542 Immunodominant antigen B	FAGMOA_00895 Immunodominant antigen B, FAGMOA_01085 Immunodominant antigen B	ILCFDA_01181 Immunodominant antigen B, ILCFDA_01378 Immunodominant antigen B	IGDPFC_00836 Immunodominant antigen B, IGDPFC_01009 Immunodominant antigen B	IADDAB_00193 Immunodominant antigen B, IADDAB_00387 Immunodominant antigen B	PNNMJO_00193 Immunodominant antigen B, PNNMJO_00400 Immunodominant antigen B	LNCHJI_00329 Immunodominant antigen B, LNCHJI_00538 Immunodominant antigen B	PCPIIF_00584 Immunodominant antigen B, PCPIIF_02428 Immunodominant antigen B, PCPIIF_02709 Immunodominant antigen B	CFPJLB_00816 Immunodominant antigen B, CFPJLB_01060 Immunodominant antigen B	ILABDB_00699 Immunodominant antigen B, ILABDB_01195 Immunodominant antigen B	ICINKH_00329 Immunodominant antigen B, ICINKH_00536 Immunodominant antigen B	AMPADN_00423 Immunodominant antigen B, AMPADN_00637 Immunodominant antigen B	NNLOGP_00483 Immunodominant antigen B, NNLOGP_01004 Immunodominant antigen B	OPAJLJ_00580 Immunodominant antigen B, OPAJLJ_02402 Immunodominant antigen B, OPAJLJ_02714 Immunodominant antigen B	LEDLIN_00763 Immunodominant antigen B, LEDLIN_01233 Immunodominant antigen B	EKPIPM_02558 Immunodominant antigen B	OFNEOA_00328 Immunodominant antigen B, OFNEOA_00501 Immunodominant antigen B	HBDIAC_01494 Immunodominant antigen B	MAAGAB_00648 Immunodominant antigen B, MAAGAB_00821 Immunodominant antigen B	POMGJE_01057 Immunodominant antigen B, POMGJE_01250 Immunodominant antigen B	EPMNHD_01844 Immunodominant antigen B, EPMNHD_02037 Immunodominant antigen B	CEPLCJ_00756 hypothetical protein	OOJHFL_00451 Immunodominant antigen B	PAGOGN_01557 Immunodominant antigen B, PAGOGN_02738 hypothetical protein	FBHPPK_00197 Immunodominant antigen B, FBHPPK_00368 Immunodominant antigen B	NAELGF_00329 Immunodominant antigen B, NAELGF_00536 Immunodominant antigen B	NEOIOC_00757 hypothetical protein	AMCHJB_00052 Immunodominant antigen B, AMCHJB_00266 Immunodominant antigen B	EJJKKB_00818 Immunodominant antigen B, EJJKKB_01955 Immunodominant antigen B, EJJKKB_02315 Immunodominant antigen B	LMNGKF_00110 Immunodominant antigen B, LMNGKF_01348 Immunodominant antigen B, LMNGKF_02076 Immunodominant antigen B	DGNNGM_00422 Immunodominant antigen B, DGNNGM_01348 Immunodominant antigen B, DGNNGM_02076 Immunodominant antigen B	NEJOMA_01493 Immunodominant antigen B, NEJOMA_02602 Immunodominant antigen B	APNJGA_00196 Immunodominant antigen B, APNJGA_00369 Immunodominant antigen B	BCAKGK_00329 Immunodominant antigen B, BCAKGK_00502 Immunodominant antigen B	OCCPHD_00334 Immunodominant antigen B, OCCPHD_00533 Immunodominant antigen B
OG0000015	MMPODD_02771 hypothetical protein		LDOCIP_02751 hypothetical protein	BEBKIL_01888 hypothetical protein, BEBKIL_01889 hypothetical protein	DDKOIL_01769 hypothetical protein		NFMFAK_02799 hypothetical protein				NKALEB_02702 hypothetical protein, NKALEB_02791 AI-2E family transporter	DKMFHI_01829 lipase family protein, DKMFHI_01874 lipase family protein, DKMFHI_02774 hypothetical protein			JGDBPP_01659 Lipase, JGDBPP_01928 lipase family protein, JGDBPP_01974 Lipase, JGDBPP_01979 lipase family protein	FAGMOA_02226 lipase family protein, FAGMOA_02702 hypothetical protein	ILCFDA_01298 Lipase, ILCFDA_01810 lipase family protein, ILCFDA_01815 Lipase, ILCFDA_01861 lipase family protein, ILCFDA_02690 hypothetical protein	IGDPFC_00952 Lipase, IGDPFC_01879 lipase family protein, IGDPFC_01884 lipase family protein, IGDPFC_01945 hypothetical protein, IGDPFC_01946 hypothetical protein	IADDAB_00307 Lipase, IADDAB_01978 lipase family protein, IADDAB_02040 lipase family protein, IADDAB_02720 AI-2E family transporter	PNNMJO_00306 Lipase, PNNMJO_01917 hypothetical protein, PNNMJO_01918 hypothetical protein, PNNMJO_01965 hypothetical protein				ILABDB_01079 Lipase, ILABDB_01974 lipase family protein, ILABDB_02019 lipase family protein	ICINKH_00423 Lipase, ICINKH_01914 hypothetical protein, ICINKH_01961 hypothetical protein, ICINKH_01962 hypothetical protein, ICINKH_02712 hypothetical protein		NNLOGP_01117 Lipase, NNLOGP_01725 hypothetical protein, NNLOGP_01726 hypothetical protein, NNLOGP_01773 hypothetical protein		LEDLIN_00647 Lipase, LEDLIN_01673 lipase family protein, LEDLIN_01678 Lipase, LEDLIN_01724 lipase family protein		OFNEOA_02714 AI-2E family transporter			POMGJE_00657 hypothetical protein	EPMNHD_01330 hypothetical protein					NAELGF_00423 Lipase, NAELGF_01921 hypothetical protein, NAELGF_01922 hypothetical protein, NAELGF_01968 hypothetical protein			EJJKKB_02901 hypothetical protein			NEJOMA_02001 hypothetical protein
OG0000016	MMPODD_00463 LLM class flavin-dependent oxidoreductase, MMPODD_02289 LLM class flavin-dependent oxidoreductase	CGEGBA_00143 LLM class flavin-dependent oxidoreductase, CGEGBA_01765 LLM class flavin-dependent oxidoreductase	LDOCIP_00526 LLM class flavin-dependent oxidoreductase, LDOCIP_01173 LLM class flavin-dependent oxidoreductase	BEBKIL_00913 LLM class flavin-dependent oxidoreductase, BEBKIL_02416 LLM class flavin-dependent oxidoreductase	DDKOIL_00235 LLM class flavin-dependent oxidoreductase, DDKOIL_02458 LLM class flavin-dependent oxidoreductase	PKPAKM_01538 LLM class flavin-dependent oxidoreductase, PKPAKM_02235 LLM class flavin-dependent oxidoreductase	NFMFAK_01267 LLM class flavin-dependent oxidoreductase, NFMFAK_02365 LLM class flavin-dependent oxidoreductase	KCJIAA_00959 LLM class flavin-dependent oxidoreductase, KCJIAA_01359 LLM class flavin-dependent oxidoreductase	BDJIBN_00577 LLM class flavin-dependent oxidoreductase, BDJIBN_01349 LLM class flavin-dependent oxidoreductase	EFPAJP_00934 LLM class flavin-dependent oxidoreductase, EFPAJP_01238 LLM class flavin-dependent oxidoreductase	NKALEB_01114 LLM class flavin-dependent oxidoreductase, NKALEB_01687 LLM class flavin-dependent oxidoreductase	DKMFHI_00224 LLM class flavin-dependent oxidoreductase, DKMFHI_02463 LLM class flavin-dependent oxidoreductase	FFFKOE_00233 LLM class flavin-dependent oxidoreductase, FFFKOE_02489 LLM class flavin-dependent oxidoreductase	CCBCGF_00172 LLM class flavin-dependent oxidoreductase, CCBCGF_01272 LLM class flavin-dependent oxidoreductase	JGDBPP_00409 LLM class flavin-dependent oxidoreductase, JGDBPP_02505 LLM class flavin-dependent oxidoreductase	FAGMOA_00166 LLM class flavin-dependent oxidoreductase, FAGMOA_01134 LLM class flavin-dependent oxidoreductase	ILCFDA_00408 LLM class flavin-dependent oxidoreductase, ILCFDA_02504 LLM class flavin-dependent oxidoreductase	IGDPFC_00409 LLM class flavin-dependent oxidoreductase, IGDPFC_01614 LLM class flavin-dependent oxidoreductase	IADDAB_00782 LLM class flavin-dependent oxidoreductase, IADDAB_01567 LLM class flavin-dependent oxidoreductase	PNNMJO_01134 LLM class flavin-dependent oxidoreductase, PNNMJO_02452 LLM class flavin-dependent oxidoreductase	LNCHJI_01122 LLM class flavin-dependent oxidoreductase, LNCHJI_02215 LLM class flavin-dependent oxidoreductase	PCPIIF_00189 LLM class flavin-dependent oxidoreductase, PCPIIF_01295 LLM class flavin-dependent oxidoreductase	CFPJLB_00231 LLM class flavin-dependent oxidoreductase, CFPJLB_02130 LLM class flavin-dependent oxidoreductase	ILABDB_00232 Oxidoreductase, ILABDB_02568 LLM class flavin-dependent oxidoreductase	ICINKH_01135 LLM class flavin-dependent oxidoreductase, ICINKH_02439 LLM class flavin-dependent oxidoreductase	AMPADN_00933 LLM class flavin-dependent oxidoreductase, AMPADN_01238 LLM class flavin-dependent oxidoreductase	NNLOGP_00214 LLM class flavin-dependent oxidoreductase, NNLOGP_02308 LLM class flavin-dependent oxidoreductase	OPAJLJ_00241 LLM class flavin-dependent oxidoreductase, OPAJLJ_01294 LLM class flavin-dependent oxidoreductase	LEDLIN_00231 LLM class flavin-dependent oxidoreductase, LEDLIN_02580 LLM class flavin-dependent oxidoreductase	EKPIPM_00570 LLM class flavin-dependent oxidoreductase, EKPIPM_02421 LLM class flavin-dependent oxidoreductase	OFNEOA_01097 LLM class flavin-dependent oxidoreductase, OFNEOA_01610 LLM class flavin-dependent oxidoreductase	HBDIAC_01061 LLM class flavin-dependent oxidoreductase, HBDIAC_01246 LLM class flavin-dependent oxidoreductase	MAAGAB_00064 LLM class flavin-dependent oxidoreductase, MAAGAB_02475 LLM class flavin-dependent oxidoreductase	POMGJE_00564 LLM class flavin-dependent oxidoreductase, POMGJE_01877 LLM class flavin-dependent oxidoreductase	EPMNHD_00438 LLM class flavin-dependent oxidoreductase, EPMNHD_01237 LLM class flavin-dependent oxidoreductase	CEPLCJ_00182 LLM class flavin-dependent oxidoreductase, CEPLCJ_01620 LLM class flavin-dependent oxidoreductase	OOJHFL_02121 LLM class flavin-dependent oxidoreductase, OOJHFL_02556 LLM class flavin-dependent oxidoreductase	PAGOGN_00631 LLM class flavin-dependent oxidoreductase, PAGOGN_01814 LLM class flavin-dependent oxidoreductase	FBHPPK_00808 LLM class flavin-dependent oxidoreductase, FBHPPK_02406 LLM class flavin-dependent oxidoreductase	NAELGF_01135 LLM class flavin-dependent oxidoreductase, NAELGF_02454 LLM class flavin-dependent oxidoreductase	NEOIOC_00182 LLM class flavin-dependent oxidoreductase, NEOIOC_01645 LLM class flavin-dependent oxidoreductase	AMCHJB_00929 LLM class flavin-dependent oxidoreductase, AMCHJB_01233 LLM class flavin-dependent oxidoreductase	EJJKKB_01208 LLM class flavin-dependent oxidoreductase, EJJKKB_02622 LLM class flavin-dependent oxidoreductase	LMNGKF_01733 LLM class flavin-dependent oxidoreductase, LMNGKF_02566 LLM class flavin-dependent oxidoreductase	DGNNGM_01733 LLM class flavin-dependent oxidoreductase, DGNNGM_02677 LLM class flavin-dependent oxidoreductase	NEJOMA_00235 LLM class flavin-dependent oxidoreductase, NEJOMA_01294 LLM class flavin-dependent oxidoreductase	APNJGA_00974 LLM class flavin-dependent oxidoreductase, APNJGA_01468 LLM class flavin-dependent oxidoreductase	BCAKGK_01107 LLM class flavin-dependent oxidoreductase, BCAKGK_01672 LLM class flavin-dependent oxidoreductase	OCCPHD_01111 LLM class flavin-dependent oxidoreductase, OCCPHD_02534 LLM class flavin-dependent oxidoreductase
OG0000017	MMPODD_00115 Cell division protein FtsK, MMPODD_00575 DNA translocase FtsK	CGEGBA_01877 DNA translocase FtsK, CGEGBA_02529 Cell division protein FtsK	LDOCIP_00178 Cell division protein FtsK, LDOCIP_00639 DNA translocase FtsK	BEBKIL_00802 DNA translocase FtsK, BEBKIL_01272 Cell division protein FtsK	DDKOIL_00124 DNA translocase FtsK, DDKOIL_00603 Cell division protein FtsK	PKPAKM_01426 DNA translocase FtsK, PKPAKM_02441 Cell division protein FtsK	NFMFAK_00934 Cell division protein FtsK, NFMFAK_01379 DNA translocase FtsK	KCJIAA_00667 Cell division protein FtsK, KCJIAA_01071 DNA translocase FtsK	BDJIBN_00218 Cell division protein FtsK, BDJIBN_00689 DNA translocase FtsK	EFPAJP_00822 DNA translocase FtsK, EFPAJP_01976 Cell division protein FtsK	NKALEB_00757 Cell division protein FtsK, NKALEB_02383 DNA translocase FtsK	DKMFHI_00113 DNA translocase FtsK, DKMFHI_00584 Cell division protein FtsK	FFFKOE_00121 DNA translocase FtsK, FFFKOE_00595 Cell division protein FtsK	CCBCGF_00060 DNA translocase FtsK, CCBCGF_00548 Cell division protein FtsK	JGDBPP_00044 Cell division protein FtsK, JGDBPP_00520 DNA translocase FtsK	FAGMOA_00055 DNA translocase FtsK, FAGMOA_00526 Cell division protein FtsK	ILCFDA_00043 Cell division protein FtsK, ILCFDA_00519 DNA translocase FtsK	IGDPFC_00043 Cell division protein FtsK, IGDPFC_00520 DNA translocase FtsK	IADDAB_01147 Cell division protein FtsK, IADDAB_02311 DNA translocase FtsK	PNNMJO_00770 Cell division protein FtsK, PNNMJO_01245 DNA translocase FtsK	LNCHJI_00769 Cell division protein FtsK, LNCHJI_01233 DNA translocase FtsK	PCPIIF_00077 DNA translocase FtsK, PCPIIF_01788 Cell division protein FtsK	CFPJLB_00119 DNA translocase FtsK, CFPJLB_00590 Cell division protein FtsK	ILABDB_00121 DNA translocase FtsK, ILABDB_00601 Cell division protein FtsK	ICINKH_00771 Cell division protein FtsK, ICINKH_01246 DNA translocase FtsK	AMPADN_00821 DNA translocase FtsK, AMPADN_02078 Cell division protein FtsK	NNLOGP_00325 DNA translocase FtsK, NNLOGP_02012 Cell division protein FtsK	OPAJLJ_00353 DNA translocase FtsK, OPAJLJ_01911 Cell division protein FtsK	LEDLIN_00120 DNA translocase FtsK, LEDLIN_00599 Cell division protein FtsK	EKPIPM_00213 Cell division protein FtsK, EKPIPM_02144 DNA translocase FtsK	OFNEOA_00727 Cell division protein FtsK, OFNEOA_01209 DNA translocase FtsK	HBDIAC_00714 Cell division protein FtsK, HBDIAC_01173 DNA translocase FtsK	MAAGAB_00421 Cell division protein FtsK, MAAGAB_02100 DNA translocase FtsK	POMGJE_01516 Cell division protein FtsK, POMGJE_01989 DNA translocase FtsK	EPMNHD_00076 Cell division protein FtsK, EPMNHD_00550 DNA translocase FtsK	CEPLCJ_00070 DNA translocase FtsK, CEPLCJ_00531 Cell division protein FtsK	OOJHFL_00226 Cell division protein FtsK, OOJHFL_01835 DNA translocase FtsK	PAGOGN_00285 Cell division protein FtsK, PAGOGN_00743 DNA translocase FtsK	FBHPPK_00919 DNA translocase FtsK, FBHPPK_01799 Cell division protein FtsK	NAELGF_00771 Cell division protein FtsK, NAELGF_01246 DNA translocase FtsK	NEOIOC_00070 DNA translocase FtsK, NEOIOC_00532 Cell division protein FtsK	AMCHJB_00817 DNA translocase FtsK, AMCHJB_01987 Cell division protein FtsK	EJJKKB_01320 DNA translocase FtsK, EJJKKB_01723 Cell division protein FtsK	LMNGKF_00401 Cell division protein FtsK, LMNGKF_01621 DNA translocase FtsK	DGNNGM_00131 Cell division protein FtsK, DGNNGM_01621 DNA translocase FtsK	NEJOMA_00123 DNA translocase FtsK, NEJOMA_00655 Cell division protein FtsK	APNJGA_00595 Cell division protein FtsK, APNJGA_02048 DNA translocase FtsK	BCAKGK_00728 Cell division protein FtsK, BCAKGK_01219 DNA translocase FtsK	OCCPHD_00759 Cell division protein FtsK, OCCPHD_01223 DNA translocase FtsK
OG0000018	MMPODD_00170 50S ribosomal protein L33, MMPODD_00395 50S ribosomal protein L33	CGEGBA_01698 50S ribosomal protein L33, CGEGBA_02465 50S ribosomal protein L33	LDOCIP_00233 50S ribosomal protein L33, LDOCIP_00458 50S ribosomal protein L33	BEBKIL_00981 50S ribosomal protein L33, BEBKIL_01212 50S ribosomal protein L33	DDKOIL_00303 50S ribosomal protein L33, DDKOIL_00543 50S ribosomal protein L33	PKPAKM_01605 50S ribosomal protein L33, PKPAKM_02906 50S ribosomal protein L33	NFMFAK_01200 50S ribosomal protein L33, NFMFAK_02849 50S ribosomal protein L33	KCJIAA_00731 50S ribosomal protein L33, KCJIAA_00891 50S ribosomal protein L33	BDJIBN_00280 50S ribosomal protein L33, BDJIBN_00510 50S ribosomal protein L33	EFPAJP_01001 50S ribosomal protein L33, EFPAJP_02830 50S ribosomal protein L33	NKALEB_00817 50S ribosomal protein L33, NKALEB_01046 50S ribosomal protein L33	DKMFHI_00292 50S ribosomal protein L33, DKMFHI_00525 50S ribosomal protein L33	FFFKOE_00301 50S ribosomal protein L33, FFFKOE_00535 50S ribosomal protein L33	CCBCGF_00240 50S ribosomal protein L33, CCBCGF_00488 50S ribosomal protein L33	JGDBPP_00100 50S ribosomal protein L33, JGDBPP_00340 50S ribosomal protein L33	FAGMOA_00234 50S ribosomal protein L33, FAGMOA_00467 50S ribosomal protein L33	ILCFDA_00099 50S ribosomal protein L33, ILCFDA_00339 50S ribosomal protein L33	IGDPFC_00099 50S ribosomal protein L33, IGDPFC_00340 50S ribosomal protein L33	IADDAB_00851 50S ribosomal protein L33, IADDAB_01091 50S ribosomal protein L33	PNNMJO_00826 50S ribosomal protein L33, PNNMJO_01066 50S ribosomal protein L33	LNCHJI_00825 50S ribosomal protein L33, LNCHJI_01054 50S ribosomal protein L33	PCPIIF_00257 50S ribosomal protein L33, PCPIIF_01852 50S ribosomal protein L33	CFPJLB_00299 50S ribosomal protein L33, CFPJLB_00530 50S ribosomal protein L33	ILABDB_00301 50S ribosomal protein L33, ILABDB_00541 50S ribosomal protein L33	ICINKH_00827 50S ribosomal protein L33, ICINKH_01067 50S ribosomal protein L33	AMPADN_01000 50S ribosomal protein L33, AMPADN_02815 50S ribosomal protein L33	NNLOGP_00146 50S ribosomal protein L33, NNLOGP_02068 50S ribosomal protein L33	OPAJLJ_00173 50S ribosomal protein L33, OPAJLJ_01975 50S ribosomal protein L33	LEDLIN_00299 50S ribosomal protein L33, LEDLIN_00539 50S ribosomal protein L33	EKPIPM_00272 50S ribosomal protein L33, EKPIPM_00502 50S ribosomal protein L33	OFNEOA_00787 50S ribosomal protein L33, OFNEOA_01029 50S ribosomal protein L33	HBDIAC_00771 50S ribosomal protein L33, HBDIAC_00992 50S ribosomal protein L33	MAAGAB_00132 50S ribosomal protein L33, MAAGAB_00361 50S ribosomal protein L33	POMGJE_01575 50S ribosomal protein L33, POMGJE_01809 50S ribosomal protein L33	EPMNHD_00135 50S ribosomal protein L33, EPMNHD_00370 50S ribosomal protein L33	CEPLCJ_00250 50S ribosomal protein L33, CEPLCJ_00477 50S ribosomal protein L33	OOJHFL_00167 50S ribosomal protein L33, OOJHFL_01933 50S ribosomal protein L33	PAGOGN_00341 50S ribosomal protein L33, PAGOGN_00563 50S ribosomal protein L33	FBHPPK_00740 50S ribosomal protein L33, FBHPPK_02627 50S ribosomal protein L33	NAELGF_00827 50S ribosomal protein L33, NAELGF_01067 50S ribosomal protein L33	NEOIOC_00250 50S ribosomal protein L33, NEOIOC_00477 50S ribosomal protein L33	AMCHJB_00996 50S ribosomal protein L33, AMCHJB_02800 50S ribosomal protein L33	EJJKKB_01141 50S ribosomal protein L33, EJJKKB_01792 50S ribosomal protein L33	LMNGKF_00470 50S ribosomal protein L33, LMNGKF_01800 50S ribosomal protein L33	DGNNGM_00062 50S ribosomal protein L33, DGNNGM_01800 50S ribosomal protein L33	NEJOMA_00362 50S ribosomal protein L33, NEJOMA_00596 50S ribosomal protein L33	APNJGA_00655 50S ribosomal protein L33, APNJGA_00906 50S ribosomal protein L33	BCAKGK_00788 50S ribosomal protein L33, BCAKGK_01039 50S ribosomal protein L33	OCCPHD_00815 50S ribosomal protein L33, OCCPHD_01043 50S ribosomal protein L33
OG0000019	MMPODD_00465 UPF0337 protein SSP1134, MMPODD_01599 CsbD family protein	CGEGBA_01167 CsbD family protein, CGEGBA_01767 UPF0337 protein SSP1134	LDOCIP_00528 UPF0337 protein SSP1134, LDOCIP_01796 CsbD family protein	BEBKIL_00345 CsbD family protein, BEBKIL_00911 UPF0337 protein SSP1134	DDKOIL_00233 UPF0337 protein SSP1134, DDKOIL_00830 CsbD family protein	PKPAKM_00453 CsbD family protein, PKPAKM_01536 UPF0337 protein SSP1134	NFMFAK_00470 CsbD family protein, NFMFAK_01269 UPF0337 protein SSP1134	KCJIAA_00961 UPF0337 protein SSP1134, KCJIAA_01742 CsbD family protein	BDJIBN_00579 UPF0337 protein SSP1134, BDJIBN_01589 CsbD family protein	EFPAJP_00219 CsbD family protein, EFPAJP_00932 UPF0337 protein SSP1134	NKALEB_00381 CsbD family protein, NKALEB_01116 UPF0337 protein SSP1134	DKMFHI_00222 UPF0337 protein SSP1134, DKMFHI_00907 CsbD family protein	FFFKOE_00231 UPF0337 protein SSP1134, FFFKOE_00971 CsbD family protein	CCBCGF_00170 UPF0337 protein SSP1134, CCBCGF_01597 CsbD family protein	JGDBPP_00411 UPF0337 protein SSP1134, JGDBPP_01702 CsbD family protein	FAGMOA_00164 UPF0337 protein SSP1134, FAGMOA_00932 CsbD family protein	ILCFDA_00410 UPF0337 protein SSP1134, ILCFDA_01341 CsbD family protein	IGDPFC_00411 UPF0337 protein SSP1134, IGDPFC_00995 CsbD family protein	IADDAB_00350 CsbD family protein, IADDAB_00780 UPF0337 protein SSP1134	PNNMJO_00349 CsbD family protein, PNNMJO_01136 UPF0337 protein SSP1134	LNCHJI_00389 CsbD family protein, LNCHJI_01124 UPF0337 protein SSP1134	PCPIIF_00187 UPF0337 protein SSP1134, PCPIIF_02072 CsbD family protein	CFPJLB_00229 UPF0337 protein SSP1134, CFPJLB_01035 UPF0337 protein SSP1897	ILABDB_00230 UPF0337 protein SSP1134, ILABDB_01036 CsbD family protein	ICINKH_00380 CsbD family protein, ICINKH_01137 UPF0337 protein SSP1134	AMPADN_00471 CsbD family protein, AMPADN_00931 UPF0337 protein SSP1134	NNLOGP_00216 UPF0337 protein SSP1134, NNLOGP_01160 CsbD family protein	OPAJLJ_00243 UPF0337 protein SSP1134, OPAJLJ_02072 CsbD family protein	LEDLIN_00229 UPF0337 protein SSP1134, LEDLIN_02676 CsbD family protein	EKPIPM_00572 UPF0337 protein SSP1134, EKPIPM_01841 CsbD family protein	OFNEOA_00353 CsbD family protein, OFNEOA_01099 UPF0337 protein SSP1134	HBDIAC_00372 CsbD family protein, HBDIAC_01063 UPF0337 protein SSP1134	MAAGAB_00062 UPF0337 protein SSP1134, MAAGAB_00796 CsbD family protein	POMGJE_01207 CsbD family protein, POMGJE_01879 UPF0337 protein SSP1134	EPMNHD_00440 UPF0337 protein SSP1134, EPMNHD_01887 CsbD family protein	CEPLCJ_00180 UPF0337 protein SSP1134, CEPLCJ_00904 CsbD family protein	OOJHFL_01337 CsbD family protein, OOJHFL_02123 UPF0337 protein SSP1134	PAGOGN_00633 UPF0337 protein SSP1134, PAGOGN_02210 CsbD family protein	FBHPPK_00219 CsbD family protein, FBHPPK_00810 UPF0337 protein SSP1134	NAELGF_00380 CsbD family protein, NAELGF_01137 UPF0337 protein SSP1134	NEOIOC_00180 UPF0337 protein SSP1134, NEOIOC_00905 CsbD family protein	AMCHJB_00218 CsbD family protein, AMCHJB_00927 UPF0337 protein SSP1134	EJJKKB_01210 UPF0337 protein SSP1134, EJJKKB_01917 CsbD family protein	LMNGKF_01731 UPF0337 protein SSP1134, LMNGKF_02038 CsbD family protein	DGNNGM_01731 UPF0337 protein SSP1134, DGNNGM_02038 CsbD family protein	NEJOMA_00233 UPF0337 protein SSP1134, NEJOMA_01450 CsbD family protein	APNJGA_00221 CsbD family protein, APNJGA_00976 UPF0337 protein SSP1134	BCAKGK_00354 CsbD family protein, BCAKGK_01109 UPF0337 protein SSP1134	OCCPHD_00385 CsbD family protein, OCCPHD_01113 UPF0337 protein SSP1134
OG0000020	MMPODD_00604 osmoprotectant ABC transporter substrate-binding protein, MMPODD_01165 Osmoprotectant ABC transporter substrate-binding protein	CGEGBA_01906 Osmoprotectant ABC transporter substrate-binding protein, CGEGBA_02395 Osmoprotectant ABC transporter substrate-binding protein	LDOCIP_00668 osmoprotectant ABC transporter substrate-binding protein, LDOCIP_00886 Osmoprotectant ABC transporter substrate-binding protein	BEBKIL_00773 Osmoprotectant ABC transporter substrate-binding protein, BEBKIL_01652 Osmoprotectant ABC transporter substrate-binding protein	DDKOIL_00095 Osmoprotectant ABC transporter substrate-binding protein, DDKOIL_01541 Osmoprotectant ABC transporter substrate-binding protein	PKPAKM_01397 Osmoprotectant ABC transporter substrate-binding protein, PKPAKM_01929 Osmoprotectant ABC transporter substrate-binding protein	NFMFAK_01408 Osmoprotectant ABC transporter substrate-binding protein, NFMFAK_01718 Osmoprotectant ABC transporter substrate-binding protein	KCJIAA_01100 Osmoprotectant ABC transporter substrate-binding protein, KCJIAA_02155 Osmoprotectant ABC transporter substrate-binding protein	BDJIBN_00718 Osmoprotectant ABC transporter substrate-binding protein, BDJIBN_01060 Osmoprotectant ABC transporter substrate-binding protein	EFPAJP_00793 Osmoprotectant ABC transporter substrate-binding protein, EFPAJP_01531 Osmoprotectant ABC transporter substrate-binding protein	NKALEB_01994 Osmoprotectant ABC transporter substrate-binding protein, NKALEB_02354 osmoprotectant ABC transporter substrate-binding protein	DKMFHI_00084 Osmoprotectant ABC transporter substrate-binding protein, DKMFHI_01954 Osmoprotectant ABC transporter substrate-binding protein	FFFKOE_00092 Osmoprotectant ABC transporter substrate-binding protein, FFFKOE_01138 Osmoprotectant ABC transporter substrate-binding protein	CCBCGF_00031 Osmoprotectant ABC transporter substrate-binding protein, CCBCGF_01429 Osmoprotectant ABC transporter substrate-binding protein	JGDBPP_00549 Osmoprotectant ABC transporter substrate-binding protein, JGDBPP_00726 Osmoprotectant ABC transporter substrate-binding protein	FAGMOA_00026 Osmoprotectant ABC transporter substrate-binding protein, FAGMOA_02036 Osmoprotectant ABC transporter substrate-binding protein	ILCFDA_00548 Osmoprotectant ABC transporter substrate-binding protein, ILCFDA_00725 Osmoprotectant ABC transporter substrate-binding protein	IGDPFC_00549 Osmoprotectant ABC transporter substrate-binding protein, IGDPFC_01499 Osmoprotectant ABC transporter substrate-binding protein	IADDAB_01278 Osmoprotectant ABC transporter substrate-binding protein, IADDAB_02340 Osmoprotectant ABC transporter substrate-binding protein	PNNMJO_01274 Osmoprotectant ABC transporter substrate-binding protein, PNNMJO_01777 Osmoprotectant ABC transporter substrate-binding protein	LNCHJI_01262 osmoprotectant ABC transporter substrate-binding protein, LNCHJI_01625 Osmoprotectant ABC transporter substrate-binding protein	PCPIIF_00048 Osmoprotectant ABC transporter substrate-binding protein, PCPIIF_00808 Osmoprotectant ABC transporter substrate-binding protein	CFPJLB_00090 Osmoprotectant ABC transporter substrate-binding protein, CFPJLB_01655 Osmoprotectant ABC transporter substrate-binding protein	ILABDB_00092 Osmoprotectant ABC transporter substrate-binding protein, ILABDB_01828 Osmoprotectant ABC transporter substrate-binding protein	ICINKH_01275 Osmoprotectant ABC transporter substrate-binding protein, ICINKH_01460 Osmoprotectant ABC transporter substrate-binding protein	AMPADN_00792 Osmoprotectant ABC transporter substrate-binding protein, AMPADN_01531 Osmoprotectant ABC transporter substrate-binding protein	NNLOGP_00354 Osmoprotectant ABC transporter substrate-binding protein, NNLOGP_01515 Osmoprotectant ABC transporter substrate-binding protein	OPAJLJ_00382 Osmoprotectant ABC transporter substrate-binding protein, OPAJLJ_00807 Osmoprotectant ABC transporter substrate-binding protein	LEDLIN_00091 Osmoprotectant ABC transporter substrate-binding protein, LEDLIN_01042 Osmoprotectant ABC transporter substrate-binding protein	EKPIPM_00893 Osmoprotectant ABC transporter substrate-binding protein, EKPIPM_02115 Osmoprotectant ABC transporter substrate-binding protein	OFNEOA_01238 osmoprotectant ABC transporter substrate-binding protein, OFNEOA_01417 Osmoprotectant ABC transporter substrate-binding protein	HBDIAC_01202 Osmoprotectant ABC transporter substrate-binding protein, HBDIAC_01539 Osmoprotectant ABC transporter substrate-binding protein	MAAGAB_01782 Osmoprotectant ABC transporter substrate-binding protein, MAAGAB_02129 osmoprotectant ABC transporter substrate-binding protein	POMGJE_00265 Osmoprotectant ABC transporter substrate-binding protein	EPMNHD_00938 Osmoprotectant ABC transporter substrate-binding protein	CEPLCJ_00041 Osmoprotectant ABC transporter substrate-binding protein, CEPLCJ_01322 Osmoprotectant ABC transporter substrate-binding protein	OOJHFL_01028 Osmoprotectant ABC transporter substrate-binding protein, OOJHFL_01806 Osmoprotectant ABC transporter substrate-binding protein	PAGOGN_00772 osmoprotectant ABC transporter substrate-binding protein, PAGOGN_01512 Osmoprotectant ABC transporter substrate-binding protein	FBHPPK_00948 Osmoprotectant ABC transporter substrate-binding protein, FBHPPK_01492 Osmoprotectant ABC transporter substrate-binding protein	NAELGF_01275 Osmoprotectant ABC transporter substrate-binding protein, NAELGF_01781 Osmoprotectant ABC transporter substrate-binding protein	NEOIOC_00041 Osmoprotectant ABC transporter substrate-binding protein, NEOIOC_01347 Osmoprotectant ABC transporter substrate-binding protein	AMCHJB_00788 Osmoprotectant ABC transporter substrate-binding protein, AMCHJB_01526 Osmoprotectant ABC transporter substrate-binding protein	EJJKKB_00277 Osmoprotectant ABC transporter substrate-binding protein, EJJKKB_01349 Osmoprotectant ABC transporter substrate-binding protein	LMNGKF_00780 Osmoprotectant ABC transporter substrate-binding protein, LMNGKF_01592 Osmoprotectant ABC transporter substrate-binding protein	DGNNGM_00780 Osmoprotectant ABC transporter substrate-binding protein, DGNNGM_01592 Osmoprotectant ABC transporter substrate-binding protein	NEJOMA_00094 Osmoprotectant ABC transporter substrate-binding protein, NEJOMA_00995 Osmoprotectant ABC transporter substrate-binding protein	APNJGA_01770 Osmoprotectant ABC transporter substrate-binding protein, APNJGA_02018 Osmoprotectant ABC transporter substrate-binding protein	BCAKGK_01248 Osmoprotectant ABC transporter substrate-binding protein, BCAKGK_01865 Osmoprotectant ABC transporter substrate-binding protein	OCCPHD_01252 Osmoprotectant ABC transporter substrate-binding protein, OCCPHD_01611 Osmoprotectant ABC transporter substrate-binding protein
OG0000021	MMPODD_01903 Gluconate permease, MMPODD_02707 Gluconate permease	CGEGBA_00177 Gluconate permease, CGEGBA_00578 Gluconate permease	LDOCIP_01483 Gluconate permease, LDOCIP_02651 Gluconate permease	BEBKIL_01952 Gluconate permease, BEBKIL_02390 Gluconate permease	DDKOIL_01441 Gluconate permease, DDKOIL_01833 Gluconate permease	PKPAKM_01155 Gluconate permease, PKPAKM_02894 Gluconate permease	NFMFAK_02744 Gluconate permease	KCJIAA_00137 Gluconate permease, KCJIAA_01391 Gluconate permease	BDJIBN_01382 Gluconate permease	EFPAJP_02715 Gluconate permease	NKALEB_01307 Gluconate permease, NKALEB_01655 Gluconate permease	DKMFHI_01892 Gluconate permease, DKMFHI_02491 Gluconate permease	FFFKOE_01568 Gluconate permease, FFFKOE_02606 Gluconate permease	CCBCGF_01241 Gluconate permease, CCBCGF_01925 Gluconate permease	JGDBPP_01910 Gluconate permease, JGDBPP_02533 Gluconate permease	FAGMOA_01162 Gluconate permease, FAGMOA_02208 Gluconate permease	ILCFDA_01879 Gluconate permease, ILCFDA_02532 Gluconate permease	IGDPFC_01643 Gluconate permease, IGDPFC_01965 Gluconate permease	IADDAB_01595 Gluconate permease, IADDAB_02058 Gluconate permease	PNNMJO_01897 Gluconate permease, PNNMJO_02424 Gluconate permease	LNCHJI_01937 Gluconate permease, LNCHJI_02601 Gluconate permease	PCPIIF_00566 Gluconate permease, PCPIIF_02017 Gluconate permease	CFPJLB_01846 Gluconate permease, CFPJLB_02098 Gluconate permease	ILABDB_01654 Gluconate permease, ILABDB_02037 Gluconate permease	ICINKH_01982 Gluconate permease, ICINKH_02467 Gluconate permease	AMPADN_02744 Gluconate permease	NNLOGP_01705 Gluconate permease, NNLOGP_02280 Gluconate permease	OPAJLJ_00598 Gluconate permease, OPAJLJ_01326 Gluconate permease	LEDLIN_01742 Gluconate permease, LEDLIN_01916 Gluconate permease	EKPIPM_01563 Gluconate permease, EKPIPM_02542 Gluconate permease	OFNEOA_01645 Gluconate permease, OFNEOA_01998 Gluconate permease	HBDIAC_01932 Gluconate permease, HBDIAC_02824 Gluconate permease	MAAGAB_01493 Gluconate permease, MAAGAB_02443 Gluconate permease	POMGJE_00721 Gluconate permease, POMGJE_02640 Gluconate permease	EPMNHD_01394 Gluconate permease, EPMNHD_02640 Gluconate permease	CEPLCJ_02132 Gluconate permease, CEPLCJ_02578 Gluconate permease	OOJHFL_00752 Gluconate permease, OOJHFL_02632 Gluconate permease	PAGOGN_02814 Gluconate permease	FBHPPK_01183 Gluconate permease, FBHPPK_02648 Gluconate permease	NAELGF_01901 Gluconate permease, NAELGF_02482 Gluconate permease	NEOIOC_02157 Gluconate permease, NEOIOC_02603 Gluconate permease	AMCHJB_02830 Gluconate permease	EJJKKB_00830 Gluconate permease, EJJKKB_02810 Gluconate permease	LMNGKF_01360 Gluconate permease, LMNGKF_02871 Gluconate permease	DGNNGM_01360 Gluconate permease, DGNNGM_02844 Gluconate permease	NEJOMA_02065 Gluconate permease, NEJOMA_02664 Gluconate permease	APNJGA_01166 Gluconate permease, APNJGA_01435 Gluconate permease	BCAKGK_01345 Gluconate permease, BCAKGK_01638 Gluconate permease	OCCPHD_02143 Gluconate permease, OCCPHD_02643 Gluconate permease
OG0000022	MMPODD_00266 arsenite efflux transporter membrane subunit ArsB, MMPODD_01389 arsenite efflux transporter membrane subunit ArsB	CGEGBA_01565 arsenite efflux transporter membrane subunit ArsB, CGEGBA_02884 arsenite efflux transporter membrane subunit ArsB	LDOCIP_00330 arsenite efflux transporter membrane subunit ArsB, LDOCIP_01349 arsenite efflux transporter membrane subunit ArsB	BEBKIL_01110 arsenite efflux transporter membrane subunit ArsB, BEBKIL_02590 arsenite efflux transporter membrane subunit ArsB	DDKOIL_00433 arsenite efflux transporter membrane subunit ArsB, DDKOIL_01284 arsenite efflux transporter membrane subunit ArsB	PKPAKM_01739 arsenite efflux transporter membrane subunit ArsB, PKPAKM_02793 arsenite efflux transporter membrane subunit ArsB	NFMFAK_01067 arsenite efflux transporter membrane subunit ArsB, NFMFAK_02818 arsenite efflux transporter membrane subunit ArsB	KCJIAA_02558 arsenite efflux transporter membrane subunit ArsB, KCJIAA_02781 arsenite efflux transporter membrane subunit ArsB	BDJIBN_00379 arsenite efflux transporter membrane subunit ArsB	EFPAJP_01134 arsenite efflux transporter membrane subunit ArsB	NKALEB_00916 arsenite efflux transporter membrane subunit ArsB, NKALEB_01509 arsenite efflux transporter membrane subunit ArsB	DKMFHI_00422 arsenite efflux transporter membrane subunit ArsB, DKMFHI_01426 arsenite efflux transporter membrane subunit ArsB	FFFKOE_00431 arsenite efflux transporter membrane subunit ArsB, FFFKOE_01421 arsenite efflux transporter membrane subunit ArsB	CCBCGF_00370 arsenite efflux transporter membrane subunit ArsB, CCBCGF_01091 arsenite efflux transporter membrane subunit ArsB	JGDBPP_00210 arsenite efflux transporter membrane subunit ArsB, JGDBPP_01717 arsenite efflux transporter membrane subunit ArsB	FAGMOA_00364 arsenite efflux transporter membrane subunit ArsB, FAGMOA_02620 arsenite efflux transporter membrane subunit ArsB	ILCFDA_00209 arsenite efflux transporter membrane subunit ArsB, ILCFDA_01739 arsenite efflux transporter membrane subunit ArsB	IGDPFC_00210 arsenite efflux transporter membrane subunit ArsB, IGDPFC_02664 arsenite efflux transporter membrane subunit ArsB	IADDAB_00980 arsenite efflux transporter membrane subunit ArsB	PNNMJO_00936 arsenite efflux transporter membrane subunit ArsB, PNNMJO_01540 arsenite efflux transporter membrane subunit ArsB	LNCHJI_00925 arsenite efflux transporter membrane subunit ArsB	PCPIIF_00386 arsenite efflux transporter membrane subunit ArsB	CFPJLB_00430 arsenite efflux transporter membrane subunit ArsB	ILABDB_00431 arsenite efflux transporter membrane subunit ArsB, ILABDB_01475 arsenite efflux transporter membrane subunit ArsB	ICINKH_00937 arsenite efflux transporter membrane subunit ArsB, ICINKH_01790 arsenite efflux transporter membrane subunit ArsB, ICINKH_02662 arsenite efflux transporter membrane subunit ArsB	AMPADN_01134 arsenite efflux transporter membrane subunit ArsB	NNLOGP_00016 arsenite efflux transporter membrane subunit ArsB, NNLOGP_01347 arsenite efflux transporter membrane subunit ArsB	OPAJLJ_00044 arsenite efflux transporter membrane subunit ArsB	LEDLIN_00429 arsenite efflux transporter membrane subunit ArsB, LEDLIN_01440 arsenite efflux transporter membrane subunit ArsB	EKPIPM_00373 arsenite efflux transporter membrane subunit ArsB, EKPIPM_01373 arsenite efflux transporter membrane subunit ArsB, EKPIPM_02580 arsenite efflux transporter membrane subunit ArsB	OFNEOA_00900 arsenite efflux transporter membrane subunit ArsB, OFNEOA_01774 arsenite efflux transporter membrane subunit ArsB, OFNEOA_01841 arsenite efflux transporter membrane subunit ArsB	HBDIAC_02176 arsenite efflux transporter membrane subunit ArsB	MAAGAB_00262 arsenite efflux transporter membrane subunit ArsB, MAAGAB_01294 arsenite efflux transporter membrane subunit ArsB	POMGJE_01217 arsenite efflux transporter membrane subunit ArsB, POMGJE_01680 arsenite efflux transporter membrane subunit ArsB	EPMNHD_00241 arsenite efflux transporter membrane subunit ArsB, EPMNHD_01877 arsenite efflux transporter membrane subunit ArsB	CEPLCJ_00378 arsenite efflux transporter membrane subunit ArsB, CEPLCJ_02248 arsenite efflux transporter membrane subunit ArsB	OOJHFL_00066 arsenite efflux transporter membrane subunit ArsB, OOJHFL_00614 arsenite efflux transporter membrane subunit ArsB, OOJHFL_02603 arsenite efflux transporter membrane subunit ArsB	PAGOGN_00436 arsenite efflux transporter membrane subunit ArsB, PAGOGN_02229 arsenite efflux transporter membrane subunit ArsB	FBHPPK_00611 arsenite efflux transporter membrane subunit ArsB, FBHPPK_01933 arsenite efflux transporter membrane subunit ArsB	NAELGF_00937 arsenite efflux transporter membrane subunit ArsB, NAELGF_01542 arsenite efflux transporter membrane subunit ArsB, NAELGF_02700 arsenite efflux transporter membrane subunit ArsB	NEOIOC_00378 arsenite efflux transporter membrane subunit ArsB, NEOIOC_01773 arsenite efflux transporter membrane subunit ArsB	AMCHJB_01129 arsenite efflux transporter membrane subunit ArsB	EJJKKB_01010 arsenite efflux transporter membrane subunit ArsB	LMNGKF_01931 arsenite efflux transporter membrane subunit ArsB	DGNNGM_01931 arsenite efflux transporter membrane subunit ArsB	NEJOMA_00491 arsenite efflux transporter membrane subunit ArsB, NEJOMA_01460 arsenite efflux transporter membrane subunit ArsB	APNJGA_00777 arsenite efflux transporter membrane subunit ArsB, APNJGA_01306 arsenite efflux transporter membrane subunit ArsB	BCAKGK_00910 arsenite efflux transporter membrane subunit ArsB, BCAKGK_01509 arsenite efflux transporter membrane subunit ArsB	OCCPHD_00914 arsenite efflux transporter membrane subunit ArsB, OCCPHD_01912 arsenite efflux transporter membrane subunit ArsB
OG0000023	MMPODD_00631 YolD-like family protein, MMPODD_00879 YolD-like family protein, MMPODD_02365 YolD-like family protein	CGEGBA_01134 hypothetical protein, CGEGBA_02670 YolD-like family protein	LDOCIP_00105 YolD-like family protein, LDOCIP_00695 YolD-like family protein, LDOCIP_02442 YolD-like family protein	BEBKIL_02217 YolD-like family protein	DDKOIL_00805 YolD-like protein, DDKOIL_02201 YolD-like family protein	PKPAKM_00420 hypothetical protein, PKPAKM_02556 YolD-like family protein	NFMFAK_02445 YolD-like family protein	KCJIAA_01704 YolD-like family protein, KCJIAA_01710 YolD-like family protein, KCJIAA_02303 YolD-like family protein	BDJIBN_02619 YolD-like family protein	EFPAJP_02344 YolD-like family protein	NKALEB_02491 YolD-like family protein	DKMFHI_00834 YolD-like family protein, DKMFHI_00880 YolD-like family protein, DKMFHI_02291 YolD-like family protein	FFFKOE_02319 YolD-like family protein	CCBCGF_02111 YolD-like family protein	JGDBPP_02421 YolD-like family protein	FAGMOA_02129 YolD-like family protein	ILCFDA_02420 YolD-like family protein	IGDPFC_02247 YolD-like family protein	IADDAB_02492 YolD-like family protein	PNNMJO_00363 YolD-like family protein, PNNMJO_02264 YolD-like family protein	LNCHJI_02291 YolD-like family protein, LNCHJI_02297 YolD-like family protein, LNCHJI_02302 YolD-like family protein	PCPIIF_02040 YolD-like family protein, PCPIIF_02369 YolD-like family protein	CFPJLB_02328 YolD-like family protein	ILABDB_00663 YolD-like family protein, ILABDB_02304 YolD-like family protein	ICINKH_00366 YolD-like family protein, ICINKH_02251 YolD-like family protein, ICINKH_02654 YolD-like family protein	AMPADN_02353 YolD-like family protein	NNLOGP_01174 YolD-like family protein, NNLOGP_02212 YolD-like family protein	OPAJLJ_02040 YolD-like family protein, OPAJLJ_02245 YolD-like family protein	LEDLIN_02303 YolD-like family protein	EKPIPM_01858 YolD-like family protein, EKPIPM_01864 YolD-like family protein, EKPIPM_01865 hypothetical protein, EKPIPM_02251 YolD-like family protein, EKPIPM_02554 hypothetical protein	OFNEOA_02474 YolD-like family protein	HBDIAC_00361 YolD-like family protein, HBDIAC_00530 YolD-like family protein, HBDIAC_02356 YolD-like family protein	MAAGAB_02375 YolD-like family protein, MAAGAB_02685 YolD-like protein	POMGJE_02414 YolD-like family protein	EPMNHD_02414 YolD-like family protein	CEPLCJ_00015 hypothetical protein, CEPLCJ_02318 YolD-like family protein	OOJHFL_00455 hypothetical protein, OOJHFL_01313 hypothetical protein, OOJHFL_01314 YolD-like family protein, OOJHFL_01320 YolD-like family protein, OOJHFL_02059 YolD-like family protein	PAGOGN_00210 YolD-like family protein, PAGOGN_00781 YolD-like family protein, PAGOGN_02235 YolD-like family protein, PAGOGN_02441 YolD-like family protein	FBHPPK_01924 YolD-like family protein, FBHPPK_01929 YolD-like family protein, FBHPPK_01938 YolD-like family protein	NAELGF_00366 YolD-like family protein, NAELGF_02254 YolD-like family protein, NAELGF_02708 YolD-like family protein	NEOIOC_00015 hypothetical protein, NEOIOC_02343 YolD-like family protein	AMCHJB_02356 YolD-like family protein	EJJKKB_01599 hypothetical protein, EJJKKB_02584 YolD-like family protein	LMNGKF_00277 hypothetical protein, LMNGKF_02715 YolD-like family protein	DGNNGM_00255 hypothetical protein, DGNNGM_02484 YolD-like family protein	NEJOMA_02361 YolD-like family protein	APNJGA_02393 YolD-like family protein	BCAKGK_02424 YolD-like family protein	OCCPHD_00369 YolD-like family protein, OCCPHD_02367 YolD-like family protein
OG0000024	MMPODD_00635 site-specific integrase, MMPODD_00767 Integrase, MMPODD_00945 Site-specific integrase	CGEGBA_01039 Site-specific integrase	LDOCIP_00045 Phage integrase family protein, LDOCIP_00699 site-specific integrase, LDOCIP_01661 Integrase	BEBKIL_00601 hypothetical protein	DDKOIL_01085 hypothetical protein	PKPAKM_00325 Site-specific integrase	NFMFAK_00436 Tyr recombinase domain-containing protein, NFMFAK_00437 Integrase, NFMFAK_00438 hypothetical protein, NFMFAK_00753 Integrase	KCJIAA_01642 Site-specific integrase		EFPAJP_00251 hypothetical protein, EFPAJP_00252 Integrase, EFPAJP_00253 Tyr recombinase domain-containing protein, EFPAJP_02567 Integrase	NKALEB_00347 Site-specific integrase	DKMFHI_00816 Site-specific integrase, DKMFHI_00860 Site-specific integrase		CCBCGF_01987 Integrase, CCBCGF_02527 site-specific integrase	JGDBPP_01335 site-specific integrase	FAGMOA_00909 site-specific integrase	ILCFDA_01364 site-specific integrase	IGDPFC_01901 Tyr recombinase domain-containing protein, IGDPFC_02153 Site-specific recombinase_ phage integrase family, IGDPFC_02684 site-specific integrase	IADDAB_01994 Integrase	PNNMJO_00384 Arm DNA-binding domain-containing protein, PNNMJO_00385 tyrosine-type recombinase/integrase	LNCHJI_00344 Site-specific integrase		CFPJLB_00886 Site-specific integrase	ILABDB_00660 site-specific integrase, ILABDB_00684 tyrosine-type recombinase/integrase, ILABDB_01304 hypothetical protein	ICINKH_00344 tyrosine-type recombinase/integrase, ICINKH_00345 Arm DNA-binding domain-containing protein	AMPADN_00437 Tyr recombinase domain-containing protein, AMPADN_00438 Integrase, AMPADN_00439 hypothetical protein, AMPADN_02601 Integrase	NNLOGP_00468 tyrosine-type recombinase/integrase		LEDLIN_01219 site-specific integrase	EKPIPM_01693 Site-specific integrase, EKPIPM_01881 Site-specific integrase, EKPIPM_02555 Site-specific recombinase, EKPIPM_02636 N-terminal phage integrase SAM-like domain-containing protein, EKPIPM_02637 site-specific integrase		HBDIAC_00342 hypothetical protein, HBDIAC_00343 Arm DNA-binding domain-containing protein, HBDIAC_00641 site-specific integrase, HBDIAC_02766 Integrase	MAAGAB_02702 Integrase	POMGJE_01235 Integrase, POMGJE_02145 Integrase	EPMNHD_01859 Integrase, EPMNHD_02223 Integrase	CEPLCJ_00011 tyrosine-type recombinase/integrase	OOJHFL_00454 Site-specific recombinase, OOJHFL_01297 Site-specific integrase, OOJHFL_01485 Site-specific integrase, OOJHFL_02259 N-terminal phage integrase SAM-like domain-containing protein, OOJHFL_02260 site-specific integrase	PAGOGN_00097 tyrosine-type recombinase/integrase, PAGOGN_00104 hypothetical protein, PAGOGN_00150 Phage integrase family protein, PAGOGN_00843 Site-specific integrase, PAGOGN_02578 Site-specific integrase	FBHPPK_01761 site-specific integrase, FBHPPK_02530 site-specific integrase	NAELGF_00344 tyrosine-type recombinase/integrase, NAELGF_00345 Arm DNA-binding domain-containing protein	NEOIOC_00011 tyrosine-type recombinase/integrase, NEOIOC_00941 Site-specific integrase	AMCHJB_00250 hypothetical protein, AMCHJB_00251 Integrase, AMCHJB_00252 Tyr recombinase domain-containing protein, AMCHJB_02613 Integrase	EJJKKB_01543 Integrase	LMNGKF_00221 Integrase	DGNNGM_00311 Integrase	NEJOMA_00256 site-specific integrase, NEJOMA_01478 Integrase, NEJOMA_02115 Integrase			OCCPHD_00349 site-specific integrase, OCCPHD_00350 Arm DNA-binding domain-containing protein
OG0000025		CGEGBA_00859 Gfo/Idh/MocA family oxidoreductase, CGEGBA_00861 Gfo/Idh/MocA family oxidoreductase		BEBKIL_00139 Gfo/Idh/MocA family oxidoreductase, BEBKIL_00141 Gfo/Idh/MocA family oxidoreductase	DDKOIL_01901 Gfo/Idh/MocA family oxidoreductase, DDKOIL_01903 Gfo/Idh/MocA family oxidoreductase	PKPAKM_00145 Gfo/Idh/MocA family oxidoreductase, PKPAKM_00147 Gfo/Idh/MocA family oxidoreductase		KCJIAA_01593 Gfo/Idh/MocA family oxidoreductase, KCJIAA_01595 Gfo/Idh/MocA family oxidoreductase	BDJIBN_01816 Gfo/Idh/MocA family oxidoreductase, BDJIBN_01818 Gfo/Idh/MocA family oxidoreductase		NKALEB_00152 Gfo/Idh/MocA family oxidoreductase, NKALEB_00154 Gfo/Idh/MocA family oxidoreductase	DKMFHI_00642 Gfo/Idh/MocA family oxidoreductase, DKMFHI_00644 Gfo/Idh/MocA family oxidoreductase	FFFKOE_01891 Gfo/Idh/MocA family oxidoreductase, FFFKOE_01893 Gfo/Idh/MocA family oxidoreductase	CCBCGF_00859 Gfo/Idh/MocA family oxidoreductase, CCBCGF_00861 Gfo/Idh/MocA family oxidoreductase	JGDBPP_01139 Gfo/Idh/MocA family oxidoreductase, JGDBPP_01141 Gfo/Idh/MocA family oxidoreductase	FAGMOA_00713 Gfo/Idh/MocA family oxidoreductase, FAGMOA_00715 Gfo/Idh/MocA family oxidoreductase	ILCFDA_01558 Gfo/Idh/MocA family oxidoreductase, ILCFDA_01560 Gfo/Idh/MocA family oxidoreductase	IGDPFC_01189 Gfo/Idh/MocA family oxidoreductase, IGDPFC_01191 Gfo/Idh/MocA family oxidoreductase	IADDAB_00567 Gfo/Idh/MocA family oxidoreductase, IADDAB_00569 Gfo/Idh/MocA family oxidoreductase	PNNMJO_00579 Gfo/Idh/MocA family oxidoreductase, PNNMJO_00581 Gfo/Idh/MocA family oxidoreductase	LNCHJI_00149 Gfo/Idh/MocA family oxidoreductase, LNCHJI_00151 Gfo/Idh/MocA family oxidoreductase	PCPIIF_01427 Gfo/Idh/MocA family oxidoreductase, PCPIIF_01429 Gfo/Idh/MocA family oxidoreductase	CFPJLB_01239 Gfo/Idh/MocA family oxidoreductase, CFPJLB_01241 Gfo/Idh/MocA family oxidoreductase	ILABDB_00879 Gfo/Idh/MocA family oxidoreductase, ILABDB_00881 Gfo/Idh/MocA family oxidoreductase	ICINKH_00148 Gfo/Idh/MocA family oxidoreductase, ICINKH_00150 Gfo/Idh/MocA family oxidoreductase		NNLOGP_00662 Gfo/Idh/MocA family oxidoreductase, NNLOGP_00664 Gfo/Idh/MocA family oxidoreductase	OPAJLJ_01446 Gfo/Idh/MocA family oxidoreductase, OPAJLJ_01448 Gfo/Idh/MocA family oxidoreductase	LEDLIN_01413 Gfo/Idh/MocA family oxidoreductase, LEDLIN_01415 Gfo/Idh/MocA family oxidoreductase	EKPIPM_01104 Gfo/Idh/MocA family oxidoreductase, EKPIPM_01106 Gfo/Idh/MocA family oxidoreductase	OFNEOA_00148 Gfo/Idh/MocA family oxidoreductase, OFNEOA_00150 Gfo/Idh/MocA family oxidoreductase	HBDIAC_00142 Gfo/Idh/MocA family oxidoreductase, HBDIAC_00144 Gfo/Idh/MocA family oxidoreductase	MAAGAB_01001 Gfo/Idh/MocA family oxidoreductase, MAAGAB_01003 Gfo/Idh/MocA family oxidoreductase			CEPLCJ_01109 Gfo/Idh/MocA family oxidoreductase, CEPLCJ_01111 Gfo/Idh/MocA family oxidoreductase	OOJHFL_02382 Gfo/Idh/MocA family oxidoreductase, OOJHFL_02384 Gfo/Idh/MocA family oxidoreductase	PAGOGN_01973 Gfo/Idh/MocA family oxidoreductase, PAGOGN_01975 Gfo/Idh/MocA family oxidoreductase	FBHPPK_00012 Gfo/Idh/MocA family oxidoreductase, FBHPPK_00014 Gfo/Idh/MocA family oxidoreductase	NAELGF_00148 Gfo/Idh/MocA family oxidoreductase, NAELGF_00150 Gfo/Idh/MocA family oxidoreductase	NEOIOC_01134 Gfo/Idh/MocA family oxidoreductase, NEOIOC_01136 Gfo/Idh/MocA family oxidoreductase		EJJKKB_02144 Gfo/Idh/MocA family oxidoreductase, EJJKKB_02146 Gfo/Idh/MocA family oxidoreductase	LMNGKF_02265 Gfo/Idh/MocA family oxidoreductase, LMNGKF_02267 Gfo/Idh/MocA family oxidoreductase	DGNNGM_02265 Gfo/Idh/MocA family oxidoreductase, DGNNGM_02267 Gfo/Idh/MocA family oxidoreductase		APNJGA_00016 Gfo/Idh/MocA family oxidoreductase, APNJGA_00018 Gfo/Idh/MocA family oxidoreductase	BCAKGK_00148 Gfo/Idh/MocA family oxidoreductase, BCAKGK_00150 Gfo/Idh/MocA family oxidoreductase	OCCPHD_00153 Gfo/Idh/MocA family oxidoreductase, OCCPHD_00155 Gfo/Idh/MocA family oxidoreductase
OG0000026	MMPODD_01729 HTH-type transcriptional regulator NorG	CGEGBA_00829 HTH-type transcriptional regulator NorG, CGEGBA_00946 HTH-type transcriptional regulator NorG	LDOCIP_01926 HTH-type transcriptional regulator NorG	BEBKIL_00222 HTH-type transcriptional regulator NorG	DDKOIL_00688 HTH-type transcriptional regulator NorG	PKPAKM_00115 HTH-type transcriptional regulator NorG, PKPAKM_00232 HTH-type transcriptional regulator NorG	NFMFAK_00208 HTH-type transcriptional regulator NorG, NFMFAK_00321 HTH-type transcriptional regulator NorG	KCJIAA_01505 HTH-type transcriptional regulator NorG	BDJIBN_01727 HTH-type transcriptional regulator NorG	EFPAJP_00368 HTH-type transcriptional regulator NorG, EFPAJP_00482 HTH-type transcriptional regulator NorG	NKALEB_00122 HTH-type transcriptional regulator NorG, NKALEB_00235 HTH-type transcriptional regulator NorG	DKMFHI_00725 HTH-type transcriptional regulator NorG, DKMFHI_02616 PLP-dependent aminotransferase family protein	FFFKOE_01810 HTH-type transcriptional regulator NorG	CCBCGF_00778 HTH-type transcriptional regulator NorG, CCBCGF_00891 HTH-type transcriptional regulator NorG	JGDBPP_01109 HTH-type transcriptional regulator NorG, JGDBPP_01222 HTH-type transcriptional regulator NorG	FAGMOA_00682 HTH-type transcriptional regulator NorG, FAGMOA_00796 HTH-type transcriptional regulator NorG	ILCFDA_01477 HTH-type transcriptional regulator NorG, ILCFDA_02242 HTH-type transcriptional regulator NorG	IGDPFC_01108 HTH-type transcriptional regulator NorG, IGDPFC_01221 HTH-type transcriptional regulator NorG	IADDAB_00486 HTH-type transcriptional regulator NorG, IADDAB_00599 HTH-type transcriptional regulator NorG	PNNMJO_00498 HTH-type transcriptional regulator NorG, PNNMJO_00611 HTH-type transcriptional regulator NorG	LNCHJI_00119 HTH-type transcriptional regulator NorG	PCPIIF_01519 HTH-type transcriptional regulator NorG	CFPJLB_01158 HTH-type transcriptional regulator NorG, CFPJLB_01271 HTH-type transcriptional regulator NorG	ILABDB_00798 HTH-type transcriptional regulator NorG, ILABDB_00911 HTH-type transcriptional regulator NorG	ICINKH_00118 HTH-type transcriptional regulator NorG, ICINKH_00231 HTH-type transcriptional regulator NorG	AMPADN_00208 HTH-type transcriptional regulator NorG, AMPADN_00322 HTH-type transcriptional regulator NorG	NNLOGP_00581 HTH-type transcriptional regulator NorG, NNLOGP_00694 HTH-type transcriptional regulator NorG	OPAJLJ_01537 HTH-type transcriptional regulator NorG	LEDLIN_01332 HTH-type transcriptional regulator NorG, LEDLIN_02119 HTH-type transcriptional regulator NorG	EKPIPM_01187 HTH-type transcriptional regulator NorG	OFNEOA_00118 HTH-type transcriptional regulator NorG, OFNEOA_00231 HTH-type transcriptional regulator NorG	HBDIAC_00112 HTH-type transcriptional regulator NorG, HBDIAC_00228 HTH-type transcriptional regulator NorG	MAAGAB_00920 HTH-type transcriptional regulator NorG, MAAGAB_01033 HTH-type transcriptional regulator NorG	POMGJE_01348 HTH-type transcriptional regulator NorG	EPMNHD_01746 HTH-type transcriptional regulator NorG	CEPLCJ_01028 HTH-type transcriptional regulator NorG	OOJHFL_01185 HTH-type transcriptional regulator NorG	PAGOGN_02058 HTH-type transcriptional regulator NorG	FBHPPK_00099 HTH-type transcriptional regulator NorG	NAELGF_00118 HTH-type transcriptional regulator NorG, NAELGF_00231 HTH-type transcriptional regulator NorG	NEOIOC_01053 HTH-type transcriptional regulator NorG	AMCHJB_00367 HTH-type transcriptional regulator NorG, AMCHJB_00480 HTH-type transcriptional regulator NorG	EJJKKB_02055 HTH-type transcriptional regulator NorG, EJJKKB_02176 HTH-type transcriptional regulator NorG	LMNGKF_02176 HTH-type transcriptional regulator NorG, LMNGKF_02297 HTH-type transcriptional regulator NorG	DGNNGM_02176 HTH-type transcriptional regulator NorG, DGNNGM_02297 HTH-type transcriptional regulator NorG	NEJOMA_01591 HTH-type transcriptional regulator NorG	APNJGA_00099 HTH-type transcriptional regulator NorG, APNJGA_02109 HTH-type transcriptional regulator NorG	BCAKGK_00118 HTH-type transcriptional regulator NorG, BCAKGK_00232 HTH-type transcriptional regulator NorG	OCCPHD_00123 HTH-type transcriptional regulator NorG, OCCPHD_00236 HTH-type transcriptional regulator NorG
OG0000027	MMPODD_02717 Replication initiaton protein REP _rolling circle plasmid replication_, MMPODD_02803 Rep52		LDOCIP_02713 Replication initiaton protein REP _rolling circle plasmid replication_	BEBKIL_02683 Replication protein, BEBKIL_02686 Replication initiaton protein REP _rolling circle plasmid replication_				KCJIAA_02771 protein rep, KCJIAA_02837 Replication initiaton protein REP _rolling circle plasmid replication_		EFPAJP_02800 Replication protein, EFPAJP_02877 protein rep	NKALEB_02696 protein rep, NKALEB_02789 Rep52	DKMFHI_02659 Replication protein, DKMFHI_02789 Protein rep, DKMFHI_02791 Protein rep	FFFKOE_02659 Replication initiaton protein REP _rolling circle plasmid replication_	CCBCGF_02614 Replication protein	JGDBPP_02687 Rep52, JGDBPP_02690 Protein rep	FAGMOA_02629 Replication protein, FAGMOA_02665 protein rep, FAGMOA_02706 Replication protein, FAGMOA_02711 Replication initiaton protein REP _rolling circle plasmid replication_, FAGMOA_02716 Replication protein	ILCFDA_02692 Rep52, ILCFDA_02695 Protein rep	IGDPFC_02730 Replication protein	IADDAB_02746 Replication protein, IADDAB_02750 Replication protein	PNNMJO_02653 Replication protein		PCPIIF_02859 hypothetical protein, PCPIIF_02860 protein rep	CFPJLB_02632 protein rep	ILABDB_02790 Protein rep, ILABDB_02792 Protein rep	ICINKH_02674 protein rep	AMPADN_02830 Replication protein	NNLOGP_02721 Replication protein, NNLOGP_02725 Replication protein	OPAJLJ_02806 protein rep, OPAJLJ_02887 Replication protein, OPAJLJ_02891 Replication initiaton protein REP _rolling circle plasmid replication_	LEDLIN_02749 Replication protein, LEDLIN_02752 Replication initiaton protein REP _rolling circle plasmid replication_	EKPIPM_02590 protein rep	OFNEOA_02718 Protein rep, OFNEOA_02722 Protein rep		MAAGAB_02676 protein rep, MAAGAB_02743 Protein rep	POMGJE_02673 Replication protein		CEPLCJ_02604 protein rep, CEPLCJ_02606 protein rep, CEPLCJ_02607 Replication initiaton protein REP _rolling circle plasmid replication_	OOJHFL_02593 protein rep, OOJHFL_02660 Replication initiaton protein REP _rolling circle plasmid replication_	PAGOGN_02835 Putative replication initiation protein Rep domain protein, PAGOGN_02924 Replication protein		NAELGF_02688 protein rep	NEOIOC_02612 protein rep, NEOIOC_02660 Replication initiaton protein REP _rolling circle plasmid replication_, NEOIOC_02662 Replication protein, NEOIOC_02665 Replication protein		EJJKKB_02935 Replication protein	LMNGKF_02884 Replication protein	DGNNGM_02884 Replication protein, DGNNGM_02887 hypothetical protein	NEJOMA_02754 Replication initiaton protein REP _rolling circle plasmid replication_	APNJGA_02599 protein rep, APNJGA_02632 protein rep
OG0000028	MMPODD_01438 Transporter, MMPODD_01874 C4-dicarboxylate ABC transporter permease	CGEGBA_00571 Transporter	LDOCIP_01300 Transporter, LDOCIP_01512 C4-dicarboxylate ABC transporter permease	BEBKIL_01438 Transporter, BEBKIL_01927 C4-dicarboxylate ABC transporter permease	DDKOIL_01303 Transporter, DDKOIL_01808 C4-dicarboxylate ABC transporter permease	PKPAKM_01148 Transporter	NFMFAK_00109 C4-dicarboxylate ABC transporter permease, NFMFAK_00141 Transporter	KCJIAA_00109 C4-dicarboxylate ABC transporter permease, KCJIAA_00144 Transporter	BDJIBN_02074 C4-dicarboxylate ABC transporter permease, BDJIBN_02106 Transporter	EFPAJP_00549 Transporter, EFPAJP_00581 C4-dicarboxylate ABC transporter permease	NKALEB_01282 C4-dicarboxylate ABC transporter permease	DKMFHI_01410 hypothetical protein, DKMFHI_01866 C4-dicarboxylate ABC transporter permease	FFFKOE_01593 C4-dicarboxylate ABC transporter permease	CCBCGF_01950 C4-dicarboxylate ABC transporter permease	JGDBPP_01730 Transporter, JGDBPP_01936 C4-dicarboxylate ABC transporter permease	FAGMOA_01659 hypothetical protein, FAGMOA_02234 C4-dicarboxylate ABC transporter permease	ILCFDA_01726 Transporter, ILCFDA_01853 C4-dicarboxylate ABC transporter permease	IGDPFC_01795 Transporter, IGDPFC_01937 C4-dicarboxylate ABC transporter permease	IADDAB_01912 hypothetical protein, IADDAB_02032 C4-dicarboxylate ABC transporter permease	PNNMJO_01521 Transporter, PNNMJO_01926 C4-dicarboxylate ABC transporter permease	LNCHJI_01851 Transporter, LNCHJI_01962 C4-dicarboxylate ABC transporter permease	PCPIIF_00538 C4-dicarboxylate ABC transporter permease, PCPIIF_00573 Transporter	CFPJLB_01871 C4-dicarboxylate ABC transporter permease	ILABDB_01496 Transporter, ILABDB_02011 C4-dicarboxylate ABC transporter permease	ICINKH_01771 Transporter, ICINKH_01953 C4-dicarboxylate ABC transporter permease	AMPADN_00109 C4-dicarboxylate ABC transporter permease, AMPADN_00141 Transporter	NNLOGP_01328 Transporter, NNLOGP_01734 C4-dicarboxylate ABC transporter permease	OPAJLJ_00591 Transporter, OPAJLJ_00626 C4-dicarboxylate ABC transporter permease	LEDLIN_01716 C4-dicarboxylate ABC transporter permease	EKPIPM_01404 Transporter, EKPIPM_01592 C4-dicarboxylate ABC transporter permease	OFNEOA_02287 C4-dicarboxylate ABC transporter permease	HBDIAC_01909 tripartite tricarboxylate transporter permease, HBDIAC_01910 tripartite tricarboxylate transporter permease, HBDIAC_01936 Tripartite tricarboxylate transporter TctA family	MAAGAB_01518 C4-dicarboxylate ABC transporter permease	POMGJE_00696 C4-dicarboxylate ABC transporter permease, POMGJE_00863 Transporter	EPMNHD_01369 C4-dicarboxylate ABC transporter permease, EPMNHD_01536 Transporter	CEPLCJ_02107 C4-dicarboxylate ABC transporter permease, CEPLCJ_02237 Transporter	OOJHFL_00582 Transporter, OOJHFL_01675 C4-dicarboxylate ABC transporter permease	PAGOGN_01269 C4-dicarboxylate ABC transporter permease	FBHPPK_01156 C4-dicarboxylate ABC transporter permease, FBHPPK_01334 Transporter	NAELGF_01523 Transporter, NAELGF_01930 C4-dicarboxylate ABC transporter permease	NEOIOC_01762 Transporter, NEOIOC_02182 C4-dicarboxylate ABC transporter permease	AMCHJB_00547 Transporter, AMCHJB_00579 C4-dicarboxylate ABC transporter permease	EJJKKB_00823 Transporter, EJJKKB_00858 C4-dicarboxylate ABC transporter permease	LMNGKF_01353 Transporter, LMNGKF_01388 C4-dicarboxylate ABC transporter permease	DGNNGM_01353 Transporter, DGNNGM_01388 C4-dicarboxylate ABC transporter permease	NEJOMA_01801 Transporter, NEJOMA_02040 C4-dicarboxylate ABC transporter permease	APNJGA_01141 C4-dicarboxylate ABC transporter permease	BCAKGK_02153 C4-dicarboxylate ABC transporter permease	OCCPHD_02118 C4-dicarboxylate ABC transporter permease
OG0000029				BEBKIL_01890 DUF1433 domain-containing protein								DKMFHI_00947 DUF1310 domain-containing protein, DKMFHI_01830 DUF1433 domain-containing protein, DKMFHI_01875 DUF1433 domain-containing protein			JGDBPP_01660 DUF1310 domain-containing protein, JGDBPP_01927 DUF1433 domain-containing protein, JGDBPP_01972 DUF1433 domain-containing protein, JGDBPP_01973 DUF1433 domain-containing protein, JGDBPP_01978 DUF1433 domain-containing protein	FAGMOA_00972 DUF1310 domain-containing protein, FAGMOA_02225 DUF1433 domain-containing protein, FAGMOA_02708 DUF1433 domain-containing protein, FAGMOA_02709 DUF1433 domain-containing protein, FAGMOA_02713 DUF1433 domain-containing protein	ILCFDA_01299 DUF1310 domain-containing protein, ILCFDA_01811 DUF1433 domain-containing protein, ILCFDA_01816 DUF1433 domain-containing protein, ILCFDA_01817 DUF1433 domain-containing protein, ILCFDA_01862 DUF1433 domain-containing protein	IGDPFC_00953 DUF1310 domain-containing protein, IGDPFC_01880 DUF1433 domain-containing protein, IGDPFC_01885 DUF1433 domain-containing protein, IGDPFC_01947 DUF1433 domain-containing protein, IGDPFC_01948 DUF1433 domain-containing protein	IADDAB_00308 DUF1310 domain-containing protein, IADDAB_01979 DUF1433 domain-containing protein, IADDAB_02041 DUF1433 domain-containing protein	PNNMJO_00307 DUF1310 domain-containing protein, PNNMJO_01915 DUF1433 domain-containing protein, PNNMJO_01916 DUF1433 domain-containing protein				ILABDB_01078 DUF1310 domain-containing protein, ILABDB_01975 DUF1433 domain-containing protein, ILABDB_02020 DUF1433 domain-containing protein	ICINKH_00422 DUF1310 domain-containing protein, ICINKH_01963 DUF1433 domain-containing protein, ICINKH_01964 DUF1433 domain-containing protein		NNLOGP_01118 DUF1310 domain-containing protein, NNLOGP_01723 DUF1433 domain-containing protein, NNLOGP_01724 DUF1433 domain-containing protein		LEDLIN_00646 DUF1310 domain-containing protein, LEDLIN_01674 DUF1433 domain-containing protein, LEDLIN_01679 DUF1433 domain-containing protein, LEDLIN_01680 DUF1433 domain-containing protein, LEDLIN_01725 DUF1433 domain-containing protein											NAELGF_00422 DUF1310 domain-containing protein, NAELGF_01919 DUF1433 domain-containing protein, NAELGF_01920 DUF1433 domain-containing protein
OG0000030	MMPODD_01344 solute_sodium symporter family transporter	CGEGBA_00436 solute_sodium symporter family transporter	LDOCIP_01394 solute_sodium symporter family transporter	BEBKIL_01394 solute_sodium symporter family transporter, BEBKIL_01395 Solute_sodium symporter family transporter, BEBKIL_01489 solute_sodium symporter family transporter	DDKOIL_01235 solute_sodium symporter family transporter, DDKOIL_01346 solute_sodium symporter family transporter	PKPAKM_01013 solute_sodium symporter family transporter	NFMFAK_01891 solute_sodium symporter family transporter	KCJIAA_00259 solute_sodium symporter family transporter, KCJIAA_00401 solute_sodium symporter family transporter	BDJIBN_02218 solute_sodium symporter family transporter	EFPAJP_01868 solute_sodium symporter family transporter	NKALEB_01556 solute_sodium symporter family transporter	DKMFHI_01310 solute_sodium symporter family transporter	FFFKOE_01467 solute_sodium symporter family transporter, FFFKOE_02063 solute_sodium symporter family transporter	CCBCGF_01139 solute_sodium symporter family transporter	JGDBPP_01818 solute_sodium symporter family transporter, JGDBPP_02248 solute_sodium symporter family transporter	FAGMOA_01276 NADH-quinone oxidoreductase subunit, FAGMOA_01277 Sodium transporter, FAGMOA_01746 solute_sodium symporter family transporter	ILCFDA_01638 solute_sodium symporter family transporter, ILCFDA_02200 solute_sodium symporter family transporter	IGDPFC_01758 solute_sodium symporter family transporter	IADDAB_01711 solute_sodium symporter family transporter, IADDAB_01801 solute_sodium symporter family transporter	PNNMJO_01478 solute_sodium symporter family transporter, PNNMJO_01589 solute_sodium symporter family transporter	LNCHJI_01820 solute_sodium symporter family transporter	PCPIIF_00688 solute_sodium symporter family transporter, PCPIIF_02306 solute_sodium symporter family transporter	CFPJLB_02005 solute_sodium symporter family transporter	ILABDB_01539 solute_sodium symporter family transporter	ICINKH_01728 solute_sodium symporter family transporter, ICINKH_01840 solute_sodium symporter family transporter	AMPADN_01703 solute_sodium symporter family transporter	NNLOGP_01285 solute_sodium symporter family transporter, NNLOGP_01398 solute_sodium symporter family transporter	OPAJLJ_00476 solute_sodium symporter family transporter, OPAJLJ_01788 solute_sodium symporter family transporter	LEDLIN_01549 solute_sodium symporter family transporter, LEDLIN_01800 solute_sodium symporter family transporter	EKPIPM_01435 solute_sodium symporter family transporter	OFNEOA_01739 solute_sodium symporter family transporter, OFNEOA_01905 solute_sodium symporter family transporter	HBDIAC_02081 solute_sodium symporter family transporter, HBDIAC_02190 solute_sodium symporter family transporter	MAAGAB_01246 solute_sodium symporter family transporter	POMGJE_00895 solute_sodium symporter family transporter	EPMNHD_01568 solute_sodium symporter family transporter	CEPLCJ_01729 solute_sodium symporter family transporter, CEPLCJ_02205 solute_sodium symporter family transporter	OOJHFL_00551 solute_sodium symporter family transporter	PAGOGN_01015 solute_sodium symporter family transporter	FBHPPK_01278 solute_sodium symporter family transporter, FBHPPK_01366 solute_sodium symporter family transporter	NAELGF_01480 solute_sodium symporter family transporter, NAELGF_01592 solute_sodium symporter family transporter	NEOIOC_01730 solute_sodium symporter family transporter, NEOIOC_01862 solute_sodium symporter family transporter	AMCHJB_01879 solute_sodium symporter family transporter	EJJKKB_00528 solute_sodium symporter family transporter, EJJKKB_00688 solute_sodium symporter family transporter	LMNGKF_01059 solute_sodium symporter family transporter, LMNGKF_01218 solute_sodium symporter family transporter	DGNNGM_01059 solute_sodium symporter family transporter, DGNNGM_01218 solute_sodium symporter family transporter	NEJOMA_01769 solute_sodium symporter family transporter	APNJGA_01260 solute_sodium symporter family transporter, APNJGA_01341 solute_sodium symporter family transporter	BCAKGK_01438 solute_sodium symporter family transporter, BCAKGK_01544 solute_sodium symporter family transporter	OCCPHD_01859 solute_sodium symporter family transporter
OG0000031	MMPODD_01434 LysR family transcriptional regulator, MMPODD_01878 LysR family transcriptional regulator	CGEGBA_00602 hypothetical protein	LDOCIP_01304 LysR family transcriptional regulator, LDOCIP_01508 LysR family transcriptional regulator	BEBKIL_01442 LysR family transcriptional regulator, BEBKIL_01931 LysR family transcriptional regulator	DDKOIL_01299 HTH lysR-type domain-containing protein, DDKOIL_01812 LysR family transcriptional regulator	PKPAKM_01179 hypothetical protein	NFMFAK_00113 LysR family transcriptional regulator	KCJIAA_00113 LysR family transcriptional regulator	BDJIBN_02078 LysR family transcriptional regulator	EFPAJP_00577 LysR family transcriptional regulator	NKALEB_01286 LysR family transcriptional regulator, NKALEB_01580 LysR family transcriptional regulator	DKMFHI_01870 LysR family transcriptional regulator	FFFKOE_01589 LysR family transcriptional regulator	CCBCGF_01163 LysR family transcriptional regulator, CCBCGF_01946 LysR family transcriptional regulator	JGDBPP_01734 LysR family transcriptional regulator, JGDBPP_01932 LysR family transcriptional regulator	FAGMOA_02230 LysR family transcriptional regulator	ILCFDA_01722 LysR family transcriptional regulator, ILCFDA_01857 LysR family transcriptional regulator	IGDPFC_01799 LysR family transcriptional regulator, IGDPFC_01941 LysR family transcriptional regulator	IADDAB_02036 LysR family transcriptional regulator	PNNMJO_01525 HTH lysR-type domain-containing protein, PNNMJO_01922 LysR family transcriptional regulator	LNCHJI_01795 LysR family transcriptional regulator, LNCHJI_01855 HTH lysR-type domain-containing protein, LNCHJI_01958 LysR family transcriptional regulator	PCPIIF_00542 LysR family transcriptional regulator	CFPJLB_01867 LysR family transcriptional regulator	ILABDB_01492 substrate-binding domain-containing protein, ILABDB_02015 LysR family transcriptional regulator	ICINKH_01775 HTH lysR-type domain-containing protein, ICINKH_01957 LysR family transcriptional regulator	AMPADN_00113 LysR family transcriptional regulator	NNLOGP_01332 HTH lysR-type domain-containing protein, NNLOGP_01730 LysR family transcriptional regulator	OPAJLJ_00622 LysR family transcriptional regulator	LEDLIN_01720 LysR family transcriptional regulator	EKPIPM_01400 HTH lysR-type domain-containing protein, EKPIPM_01588 LysR family transcriptional regulator	OFNEOA_02291 LysR family transcriptional regulator	HBDIAC_02215 LysR family transcriptional regulator	MAAGAB_01222 LysR family transcriptional regulator, MAAGAB_01514 LysR family transcriptional regulator	POMGJE_00700 LysR family transcriptional regulator, POMGJE_00859 LysR family transcriptional regulator, POMGJE_00920 LysR family transcriptional regulator	EPMNHD_01373 LysR family transcriptional regulator, EPMNHD_01532 LysR family transcriptional regulator, EPMNHD_01593 LysR family transcriptional regulator	CEPLCJ_02111 LysR family transcriptional regulator, CEPLCJ_02241 LysR family transcriptional regulator	OOJHFL_00586 HTH lysR-type domain-containing protein, OOJHFL_01671 LysR family transcriptional regulator	PAGOGN_00993 LysR family transcriptional regulator, PAGOGN_01265 LysR family transcriptional regulator	FBHPPK_01160 LysR family transcriptional regulator, FBHPPK_01330 LysR family transcriptional regulator	NAELGF_01527 HTH lysR-type domain-containing protein, NAELGF_01926 LysR family transcriptional regulator	NEOIOC_01766 LysR family transcriptional regulator, NEOIOC_02178 LysR family transcriptional regulator	AMCHJB_00575 LysR family transcriptional regulator	EJJKKB_00854 LysR family transcriptional regulator	LMNGKF_01384 LysR family transcriptional regulator	DGNNGM_01384 LysR family transcriptional regulator	NEJOMA_01744 LysR family transcriptional regulator, NEJOMA_01805 LysR family transcriptional regulator, NEJOMA_02044 LysR family transcriptional regulator	APNJGA_01145 LysR family transcriptional regulator	BCAKGK_02149 LysR family transcriptional regulator	OCCPHD_02122 LysR family transcriptional regulator
OG0000032	MMPODD_01613 Lipoprotein	CGEGBA_01135 Lipoprotein, CGEGBA_01144 Lipoprotein, CGEGBA_01149 Lipoprotein	LDOCIP_01810 Lipoprotein	BEBKIL_00336 Lipoprotein	DDKOIL_00821 Lipoprotein	PKPAKM_00421 Lipoprotein, PKPAKM_00430 Lipoprotein, PKPAKM_00435 Lipoprotein	NFMFAK_00813 Lipoprotein	KCJIAA_01643 Lipoprotein, KCJIAA_01711 Lipoprotein, KCJIAA_01719 Lipoprotein, KCJIAA_01724 Lipoprotein	BDJIBN_00099 Lipoprotein	EFPAJP_02097 Lipoprotein	NKALEB_00365 Lipoprotein, NKALEB_00366 hypothetical protein, NKALEB_00371 Lipoprotein	DKMFHI_00881 Lipoprotein	FFFKOE_01697 Lipoprotein	CCBCGF_00665 Lipoprotein	JGDBPP_01339 Lipoprotein, JGDBPP_01349 Lipoprotein	FAGMOA_00913 Lipoprotein, FAGMOA_00923 Lipoprotein	ILCFDA_01350 Lipoprotein, ILCFDA_01360 Lipoprotein	IGDPFC_02670 Lipoprotein, IGDPFC_02680 Lipoprotein		PNNMJO_00359 Lipoprotein, PNNMJO_00362 Lipoprotein	LNCHJI_00379 Lipoprotein	PCPIIF_02041 Lipoprotein, PCPIIF_02049 Lipoprotein, PCPIIF_02054 Lipoprotein	CFPJLB_00884 Lipoprotein, CFPJLB_01045 Lipoprotein	ILABDB_00646 Lipoprotein, ILABDB_00656 Lipoprotein, ILABDB_00662 Lipoprotein	ICINKH_00367 Lipoprotein, ICINKH_00370 Lipoprotein	AMPADN_01957 Lipoprotein	NNLOGP_01170 Lipoprotein, NNLOGP_01173 Lipoprotein	OPAJLJ_02041 Lipoprotein, OPAJLJ_02049 Lipoprotein, OPAJLJ_02054 Lipoprotein	LEDLIN_01204 hypothetical protein, LEDLIN_01205 hypothetical protein, LEDLIN_01215 Lipoprotein	EKPIPM_01854 Lipoprotein, EKPIPM_01856 Lipoprotein, EKPIPM_02651 Lipoprotein	OFNEOA_00343 Lipoprotein		MAAGAB_00806 Lipoprotein, MAAGAB_02680 Lipoprotein			CEPLCJ_00917 Lipoprotein	OOJHFL_01322 Lipoprotein, OOJHFL_01324 Lipoprotein, OOJHFL_02669 Lipoprotein	PAGOGN_02579 Lipoprotein		NAELGF_00367 Lipoprotein, NAELGF_00370 Lipoprotein	NEOIOC_00918 Lipoprotein	AMCHJB_02107 Lipoprotein	EJJKKB_01601 Lipoprotein	LMNGKF_00279 Lipoprotein	DGNNGM_00253 Lipoprotein	NEJOMA_00258 Lipoprotein	APNJGA_00211 Lipoprotein	BCAKGK_00344 Lipoprotein	OCCPHD_00370 Lipoprotein, OCCPHD_00374 Lipoprotein
OG0000033	MMPODD_01390 Arsenical resistance operon repressor	CGEGBA_02883 As_III_-sensing metalloregulatory transcriptional repressor ArsR	LDOCIP_01348 Arsenical resistance operon repressor	BEBKIL_02589 As_III_-sensing metalloregulatory transcriptional repressor ArsR	DDKOIL_01281 DNA-binding transcriptional regulator_ ArsR family, DDKOIL_01283 As_III_-sensing metalloregulatory transcriptional repressor ArsR	PKPAKM_02792 As_III_-sensing metalloregulatory transcriptional repressor ArsR	NFMFAK_01978 metalloregulator ArsR/SmtB family transcription factor, NFMFAK_02819 As_III_-sensing metalloregulatory transcriptional repressor ArsR	KCJIAA_02782 As_III_-sensing metalloregulatory transcriptional repressor ArsR		EFPAJP_01781 metalloregulator ArsR/SmtB family transcription factor	NKALEB_01506 DNA-binding transcriptional regulator_ ArsR family, NKALEB_01508 As_III_-sensing metalloregulatory transcriptional repressor ArsR	DKMFHI_01423 DNA-binding transcriptional regulator_ ArsR family, DKMFHI_01425 As_III_-sensing metalloregulatory transcriptional repressor ArsR	FFFKOE_01420 Arsenical resistance operon repressor	CCBCGF_01088 DNA-binding transcriptional regulator_ ArsR family, CCBCGF_01090 As_III_-sensing metalloregulatory transcriptional repressor ArsR	JGDBPP_01718 As_III_-sensing metalloregulatory transcriptional repressor ArsR, JGDBPP_01720 DNA-binding transcriptional regulator_ ArsR family	FAGMOA_02619 As_III_-sensing metalloregulatory transcriptional repressor ArsR	ILCFDA_01736 DNA-binding transcriptional regulator_ ArsR family, ILCFDA_01738 As_III_-sensing metalloregulatory transcriptional repressor ArsR	IGDPFC_02661 DNA-binding transcriptional regulator_ ArsR family, IGDPFC_02663 As_III_-sensing metalloregulatory transcriptional repressor ArsR		PNNMJO_01541 As_III_-sensing metalloregulatory transcriptional repressor ArsR, PNNMJO_01543 DNA-binding transcriptional regulator_ ArsR family			CFPJLB_02685 Arsenical resistance operon repressor, CFPJLB_02693 DNA-binding transcriptional regulator_ ArsR family, CFPJLB_02695 As_III_-sensing metalloregulatory transcriptional repressor ArsR	ILABDB_01472 DNA-binding transcriptional regulator_ ArsR family, ILABDB_01474 As_III_-sensing metalloregulatory transcriptional repressor ArsR	ICINKH_01791 As_III_-sensing metalloregulatory transcriptional repressor ArsR, ICINKH_01793 DNA-binding transcriptional regulator_ ArsR family, ICINKH_02661 As_III_-sensing metalloregulatory transcriptional repressor ArsR	AMPADN_01790 metalloregulator ArsR/SmtB family transcription factor	NNLOGP_01348 As_III_-sensing metalloregulatory transcriptional repressor ArsR, NNLOGP_01350 DNA-binding transcriptional regulator_ ArsR family		LEDLIN_01441 As_III_-sensing metalloregulatory transcriptional repressor ArsR, LEDLIN_01443 DNA-binding transcriptional regulator_ ArsR family, LEDLIN_02693 ArsR family transcription regulator	EKPIPM_01370 DNA-binding transcriptional regulator_ ArsR family, EKPIPM_01372 As_III_-sensing metalloregulatory transcriptional repressor ArsR, EKPIPM_02579 As_III_-sensing metalloregulatory transcriptional repressor ArsR	OFNEOA_01773 Arsenical resistance operon repressor, OFNEOA_01842 As_III_-sensing metalloregulatory transcriptional repressor ArsR, OFNEOA_01844 DNA-binding transcriptional regulator_ ArsR family	HBDIAC_02143 metalloregulator ArsR/SmtB family transcription factor, HBDIAC_02175 ArsR family transcriptional regulator, HBDIAC_02841 Arsenical resistance operon repressor	MAAGAB_01295 As_III_-sensing metalloregulatory transcriptional repressor ArsR, MAAGAB_01297 DNA-binding transcriptional regulator_ ArsR family	POMGJE_01218 ArsR family transcriptional regulator	EPMNHD_01876 ArsR family transcriptional regulator	CEPLCJ_02247 Arsenical resistance operon repressor	OOJHFL_00615 As_III_-sensing metalloregulatory transcriptional repressor ArsR, OOJHFL_00617 DNA-binding transcriptional regulator_ ArsR family, OOJHFL_02604 As_III_-sensing metalloregulatory transcriptional repressor ArsR	PAGOGN_02230 ArsR family transcriptional regulator, PAGOGN_02232 DNA-binding transcriptional regulator_ ArsR family	FBHPPK_01934 Arsenical resistance operon repressor, FBHPPK_01935 DNA-binding transcriptional regulator_ ArsR family	NAELGF_01543 As_III_-sensing metalloregulatory transcriptional repressor ArsR, NAELGF_01545 DNA-binding transcriptional regulator_ ArsR family, NAELGF_02701 As_III_-sensing metalloregulatory transcriptional repressor ArsR	NEOIOC_01772 Arsenical resistance operon repressor	AMCHJB_01776 metalloregulator ArsR/SmtB family transcription factor	EJJKKB_00729 metalloregulator ArsR/SmtB family transcription factor	LMNGKF_01259 metalloregulator ArsR/SmtB family transcription factor	DGNNGM_01259 metalloregulator ArsR/SmtB family transcription factor	NEJOMA_01461 ArsR family transcriptional regulator	APNJGA_01307 Arsenical resistance operon repressor	BCAKGK_01510 Arsenical resistance operon repressor	OCCPHD_01913 As_III_-sensing metalloregulatory transcriptional repressor ArsR, OCCPHD_01915 DNA-binding transcriptional regulator_ ArsR family
OG0000034	MMPODD_01380 hypothetical protein, MMPODD_02304 Ig-like domain-containing protein	CGEGBA_00162 Ig-like domain-containing protein, CGEGBA_00163 YSIRK-type signal peptide-containing protein	LDOCIP_01188 Ig-like domain-containing protein, LDOCIP_01358 hypothetical protein	BEBKIL_02401 Ig-like domain-containing protein	DDKOIL_02475 Bacterial Ig domain-containing protein	PKPAKM_02216 Ig-like domain-containing protein, PKPAKM_02879 EF-hand domain-containing protein, PKPAKM_02880 YSIRK-type signal peptide-containing protein	NFMFAK_02384 Ig-like domain-containing protein	KCJIAA_01378 Ig-like domain-containing protein	BDJIBN_01369 Biofilm-associated protein	EFPAJP_01219 Ig-like domain-containing protein	NKALEB_01666 YSIRK-type signal peptide-containing protein, NKALEB_01667 Ig-like domain-containing protein	DKMFHI_02480 Ig-like domain-containing protein	FFFKOE_02509 Ig-like domain-containing protein, FFFKOE_02595 YSIRK-type signal peptide-containing protein	CCBCGF_01252 Biofilm-associated surface protein	JGDBPP_02522 Ig-like domain-containing protein	FAGMOA_01151 Ig-like domain-containing protein	ILCFDA_02521 Ig-like domain-containing protein	IGDPFC_01631 Gram-positive cocci surface proteins LPxTG domain-containing protein, IGDPFC_01632 YSIRK-type signal peptide-containing protein	IADDAB_01584 Ig-like domain-containing protein	PNNMJO_02435 Ig-like domain-containing protein	LNCHJI_02230 Gram-positive cocci surface proteins LPxTG domain-containing protein	PCPIIF_01314 Ig-like domain-containing protein, PCPIIF_02797 hypothetical protein	CFPJLB_02109 YSIRK-type signal peptide-containing protein, CFPJLB_02110 Ig-like domain-containing protein	ILABDB_02585 Gram-positive cocci surface proteins LPxTG domain-containing protein	ICINKH_02456 Ig-like domain-containing protein	AMPADN_01219 Ig-like domain-containing protein	NNLOGP_02291 Ig-like domain-containing protein	OPAJLJ_01313 Ig-like domain-containing protein	LEDLIN_02597 Gram-positive cocci surface proteins LPxTG domain-containing protein	EKPIPM_02438 hypothetical protein	OFNEOA_01631 Ig-like domain-containing protein, OFNEOA_01632 Ig-like domain-containing protein, OFNEOA_01633 YSIRK-type signal peptide-containing protein	HBDIAC_01228 hypothetical protein	MAAGAB_02454 YSIRK-type signal peptide-containing protein, MAAGAB_02455 Ig-like domain-containing protein	POMGJE_00579 Ig-like domain-containing protein	EPMNHD_01252 LPXTG cell wall anchor domain-containing protein	CEPLCJ_01635 Gram-positive cocci surface proteins LPxTG domain-containing protein, CEPLCJ_02257 hypothetical protein		PAGOGN_01834 Gram-positive cocci surface proteins LPxTG domain-containing protein	FBHPPK_02391 hypothetical protein	NAELGF_02471 Ig-like domain-containing protein	NEOIOC_01660 Gram-positive cocci surface proteins LPxTG domain-containing protein, NEOIOC_01782 hypothetical protein	AMCHJB_01214 Ig-like domain-containing protein, AMCHJB_02786 hypothetical protein	EJJKKB_02302 hypothetical protein, EJJKKB_02603 Ig-like domain-containing protein	LMNGKF_02423 hypothetical protein, LMNGKF_02585 Ig-like domain-containing protein	DGNNGM_02423 hypothetical protein, DGNNGM_02696 Ig-like domain-containing protein	NEJOMA_01309 LPXTG cell wall anchor domain-containing protein	APNJGA_01447 YSIRK-type signal peptide-containing protein, APNJGA_01448 Ig-like domain-containing protein	BCAKGK_01650 YSIRK-type signal peptide-containing protein, BCAKGK_01651 Ig-like domain-containing protein, BCAKGK_01652 Ig-like domain-containing protein	OCCPHD_02514 Ig-like domain-containing protein, OCCPHD_02654 YSIRK-type signal peptide-containing protein
OG0000035	MMPODD_00169 Catalase B, MMPODD_01823 Catalase A	CGEGBA_00657 Catalase A, CGEGBA_02466 Catalase B	LDOCIP_00232 Catalase B, LDOCIP_01563 Catalase A	BEBKIL_01213 Catalase B	DDKOIL_00544 Catalase B	PKPAKM_01234 Catalase A, PKPAKM_02905 Catalase B	NFMFAK_00057 Catalase A, NFMFAK_02848 Catalase B	KCJIAA_00056 Catalase A, KCJIAA_00730 Catalase B	BDJIBN_00279 Catalase B, BDJIBN_02022 Catalase A	EFPAJP_00633 Catalase A, EFPAJP_02831 Catalase B	NKALEB_00816 Catalase B, NKALEB_01233 Catalase A	DKMFHI_00526 Catalase B	FFFKOE_00536 Catalase B, FFFKOE_01640 Catalase A	CCBCGF_00489 Catalase B, CCBCGF_02018 Catalase A	JGDBPP_00099 Catalase B	FAGMOA_00468 Catalase B	ILCFDA_00098 Catalase B	IGDPFC_00098 Catalase B	IADDAB_01092 Catalase B	PNNMJO_00825 Catalase B	LNCHJI_00824 Catalase B, LNCHJI_02021 Catalase A	PCPIIF_00486 Catalase A, PCPIIF_01851 Catalase B	CFPJLB_00531 Catalase B, CFPJLB_01920 Catalase A	ILABDB_00542 Catalase B	ICINKH_00826 Catalase B	AMPADN_00057 Catalase A, AMPADN_02816 Catalase B	NNLOGP_02067 Catalase B	OPAJLJ_00678 Catalase A, OPAJLJ_01974 Catalase B	LEDLIN_00540 Catalase B	EKPIPM_00271 Catalase B, EKPIPM_01637 Catalase A	OFNEOA_00786 Catalase B, OFNEOA_02239 Catalase A	HBDIAC_00770 Catalase B, HBDIAC_01860 Catalase A	MAAGAB_00362 Catalase B, MAAGAB_01567 Catalase A	POMGJE_00635 Catalase A, POMGJE_01574 Catalase B	EPMNHD_00134 Catalase B, EPMNHD_01308 Catalase A	CEPLCJ_00478 Catalase B, CEPLCJ_02058 Catalase A	OOJHFL_00168 Catalase B, OOJHFL_01720 Catalase A	PAGOGN_00340 Catalase B, PAGOGN_01325 Catalase A	FBHPPK_01097 Catalase A, FBHPPK_02626 Catalase B	NAELGF_00826 Catalase B	NEOIOC_00478 Catalase B, NEOIOC_02231 Catalase A	AMCHJB_00631 Catalase A, AMCHJB_02799 Catalase B	EJJKKB_00911 Catalase A, EJJKKB_01791 Catalase B	LMNGKF_00469 Catalase B, LMNGKF_01441 Catalase A	DGNNGM_00063 Catalase B, DGNNGM_01441 Catalase A	NEJOMA_00597 Catalase B, NEJOMA_01979 Catalase A	APNJGA_00654 Catalase B, APNJGA_01093 Catalase A	BCAKGK_00787 Catalase B, BCAKGK_02201 Catalase A	OCCPHD_00814 Catalase B, OCCPHD_02071 Catalase A
OG0000036	MMPODD_01329 CDP-glycerol--glycerophosphate glycerophosphotransferase	CGEGBA_00461 CDP-glycerol--glycerophosphate glycerophosphotransferase, CGEGBA_01507 CDP-glycerol glycerophosphotransferase family protein	LDOCIP_01409 CDP-glycerol--glycerophosphate glycerophosphotransferase	BEBKIL_00045 CDP-glycerol glycerophosphotransferase, BEBKIL_01503 CDP-glycerol--glycerophosphate glycerophosphotransferase	DDKOIL_01223 CDP-glycerol--glycerophosphate glycerophosphotransferase	PKPAKM_01038 CDP-glycerol--glycerophosphate glycerophosphotransferase	NFMFAK_01868 CDP-glycerol--glycerophosphate glycerophosphotransferase, NFMFAK_02662 CDP-glycerol glycerophosphotransferase family protein	KCJIAA_00232 CDP-glycerol--glycerophosphate glycerophosphotransferase		EFPAJP_01891 CDP-glycerol--glycerophosphate glycerophosphotransferase, EFPAJP_02772 CDP-glycerol glycerophosphotransferase family protein	NKALEB_01401 CDP-glycerol--glycerophosphate glycerophosphotransferase, NKALEB_01448 Truncated GT2 family protein, NKALEB_01449 CDP-glycerol glycerophosphotransferase family protein, NKALEB_02687 CDP-glycerol glycerophosphotransferase family protein	DKMFHI_01299 CDP-glycerol--glycerophosphate glycerophosphotransferase, DKMFHI_02690 CDP-glycerol_poly_Glycerophosphate_ glycerophosphotransferase	FFFKOE_01479 CDP-glycerol--glycerophosphate glycerophosphotransferase	CCBCGF_00964 CDP-glycerol glycerophosphotransferase, CCBCGF_01033 CDP-glycerol--glycerophosphate glycerophosphotransferase	JGDBPP_01036 CDP-glycerol glycerophosphotransferase, JGDBPP_01829 CDP-glycerol--glycerophosphate glycerophosphotransferase	FAGMOA_01757 CDP-glycerol--glycerophosphate glycerophosphotransferase	ILCFDA_01627 CDP-glycerol--glycerophosphate glycerophosphotransferase, ILCFDA_02315 CDP-glycerol glycerophosphotransferase	IGDPFC_01294 CDP-glycerol glycerophosphotransferase, IGDPFC_02420 CDP-glycerol--glycerophosphate glycerophosphotransferase	IADDAB_00673 CDP-glycerol glycerophosphotransferase, IADDAB_01790 CDP-glycerol--glycerophosphate glycerophosphotransferase	PNNMJO_01604 CDP-glycerol--glycerophosphate glycerophosphotransferase		PCPIIF_00661 CDP-glycerol--glycerophosphate glycerophosphotransferase, PCPIIF_02852 Truncated GT2 family protein, PCPIIF_02853 CDP-glycerol glycerophosphotransferase family protein		ILABDB_00984 CDP-glycerol glycerophosphotransferase family protein, ILABDB_00985 hypothetical protein, ILABDB_01403 CDP-glycerol--glycerophosphate glycerophosphotransferase	ICINKH_02638 CDP-glycerol--glycerophosphate glycerophosphotransferase	AMPADN_01680 CDP-glycerol--glycerophosphate glycerophosphotransferase, AMPADN_02506 CDP-glycerol glycerophosphotransferase family protein	NNLOGP_01412 CDP-glycerol--glycerophosphate glycerophosphotransferase	OPAJLJ_00503 CDP-glycerol--glycerophosphate glycerophosphotransferase, OPAJLJ_02883 CDP-glycerol glycerophosphotransferase family protein, OPAJLJ_02884 Truncated GT2 family protein	LEDLIN_01560 CDP-glycerol--glycerophosphate glycerophosphotransferase	EKPIPM_01314 CDP-glycerol--glycerophosphate glycerophosphotransferase, EKPIPM_01396 CDP-glycerol--glycerophosphate glycerophosphotransferase	OFNEOA_01916 CDP-glycerol--glycerophosphate glycerophosphotransferase	HBDIAC_02058 CDP-glycerol--glycerophosphate glycerophosphotransferase		POMGJE_00803 CDP-glycerol--glycerophosphate glycerophosphotransferase	EPMNHD_01476 CDP-glycerol--glycerophosphate glycerophosphotransferase	CEPLCJ_01638 Teichoic acid biosynthesis protein, CEPLCJ_01765 Truncated GT2 family protein, CEPLCJ_01766 CDP-glycerol glycerophosphotransferase family protein	OOJHFL_00590 CDP-glycerol--glycerophosphate glycerophosphotransferase, OOJHFL_00673 CDP-glycerol--glycerophosphate glycerophosphotransferase	PAGOGN_01166 CDP-glycerol--glycerophosphate glycerophosphotransferase	FBHPPK_01260 CDP-glycerol--glycerophosphate glycerophosphotransferase	NAELGF_01607 CDP-glycerol--glycerophosphate glycerophosphotransferase, NAELGF_02685 CDP-glycerol glycerophosphotransferase family protein	NEOIOC_01825 CDP-glycerol glycerophosphotransferase family protein, NEOIOC_01826 Truncated GT2 family protein, NEOIOC_01953 Teichoic acid biosynthesis protein	AMCHJB_01902 CDP-glycerol--glycerophosphate glycerophosphotransferase, AMCHJB_02583 CDP-glycerol glycerophosphotransferase family protein	EJJKKB_00710 CDP-glycerol--glycerophosphate glycerophosphotransferase	LMNGKF_01240 CDP-glycerol--glycerophosphate glycerophosphotransferase	DGNNGM_01240 CDP-glycerol--glycerophosphate glycerophosphotransferase	NEJOMA_01861 CDP-glycerol--glycerophosphate glycerophosphotransferase	APNJGA_01249 CDP-glycerol--glycerophosphate glycerophosphotransferase	BCAKGK_01427 CDP-glycerol--glycerophosphate glycerophosphotransferase	OCCPHD_01998 CDP-glycerol--glycerophosphate glycerophosphotransferase
OG0000037	MMPODD_01904 Xylose isomerase-like TIM barrel domain-containing protein	CGEGBA_00486 myo-inosose-2 dehydratase, CGEGBA_00577 Xylose isomerase-like TIM barrel domain-containing protein	LDOCIP_01482 Xylose isomerase-like TIM barrel domain-containing protein	BEBKIL_01427 myo-inosose-2 dehydratase, BEBKIL_01953 Xylose isomerase-like TIM barrel domain-containing protein	DDKOIL_01316 myo-inosose-2 dehydratase, DDKOIL_01834 Xylose isomerase-like TIM barrel domain-containing protein	PKPAKM_01063 myo-inosose-2 dehydratase, PKPAKM_01154 Xylose isomerase-like TIM barrel domain-containing protein	NFMFAK_01845 myo-inosose-2 dehydratase	KCJIAA_00138 Xylose isomerase-like TIM barrel domain-containing protein, KCJIAA_00387 myo-inosose-2 dehydratase	BDJIBN_02388 myo-inosose-2 dehydratase	EFPAJP_01914 myo-inosose-2 dehydratase	NKALEB_01308 Xylose isomerase-like TIM barrel domain-containing protein	DKMFHI_01893 Xylose isomerase-like TIM barrel domain-containing protein	FFFKOE_01567 Xylose isomerase-like TIM barrel domain-containing protein	CCBCGF_01109 myo-inosose-2 dehydratase, CCBCGF_01924 Xylose isomerase-like TIM barrel domain-containing protein	JGDBPP_01909 Xylose isomerase-like TIM barrel domain-containing protein	FAGMOA_02207 Xylose isomerase-like TIM barrel domain-containing protein	ILCFDA_01880 Xylose isomerase-like TIM barrel domain-containing protein	IGDPFC_01784 myo-inosose-2 dehydratase, IGDPFC_01966 Xylose isomerase-like TIM barrel domain-containing protein	IADDAB_02059 Xylose isomerase-like TIM barrel domain-containing protein	PNNMJO_01508 myo-inosose-2 dehydratase, PNNMJO_01896 Xylose isomerase-like TIM barrel domain-containing protein	LNCHJI_01936 Xylose isomerase-like TIM barrel domain-containing protein	PCPIIF_00567 Xylose isomerase-like TIM barrel domain-containing protein, PCPIIF_02292 myo-inosose-2 dehydratase	CFPJLB_01845 Xylose isomerase-like TIM barrel domain-containing protein	ILABDB_01512 myo-inosose-2 dehydratase, ILABDB_02038 Xylose isomerase-like TIM barrel domain-containing protein	ICINKH_01758 myo-inosose-2 dehydratase, ICINKH_01983 Xylose isomerase-like TIM barrel domain-containing protein	AMPADN_01657 myo-inosose-2 dehydratase	NNLOGP_01315 myo-inosose-2 dehydratase, NNLOGP_01704 Xylose isomerase-like TIM barrel domain-containing protein	OPAJLJ_00597 Xylose isomerase-like TIM barrel domain-containing protein, OPAJLJ_01802 myo-inosose-2 dehydratase	LEDLIN_01743 Xylose isomerase-like TIM barrel domain-containing protein	EKPIPM_01562 Xylose isomerase-like TIM barrel domain-containing protein	OFNEOA_01997 Xylose isomerase-like TIM barrel domain-containing protein	HBDIAC_01933 Xylose isomerase-like TIM barrel domain-containing protein, HBDIAC_02170 myo-inosose-2 dehydratase	MAAGAB_01492 Xylose isomerase-like TIM barrel domain-containing protein	POMGJE_00722 Xylose isomerase-like TIM barrel domain-containing protein	EPMNHD_01395 Xylose isomerase-like TIM barrel domain-containing protein	CEPLCJ_02133 Xylose isomerase-like TIM barrel domain-containing protein	OOJHFL_00751 Xylose isomerase-like TIM barrel domain-containing protein	PAGOGN_01027 myo-inosose-2 dehydratase	FBHPPK_01184 Xylose isomerase-like TIM barrel domain-containing protein	NAELGF_01510 myo-inosose-2 dehydratase, NAELGF_01900 Xylose isomerase-like TIM barrel domain-containing protein	NEOIOC_02156 Xylose isomerase-like TIM barrel domain-containing protein	AMCHJB_01925 myo-inosose-2 dehydratase	EJJKKB_00740 myo-inosose-2 dehydratase, EJJKKB_00829 Xylose isomerase-like TIM barrel domain-containing protein	LMNGKF_01270 myo-inosose-2 dehydratase, LMNGKF_01359 Xylose isomerase-like TIM barrel domain-containing protein	DGNNGM_01270 myo-inosose-2 dehydratase, DGNNGM_01359 Xylose isomerase-like TIM barrel domain-containing protein	NEJOMA_02066 Xylose isomerase-like TIM barrel domain-containing protein	APNJGA_01167 Xylose isomerase-like TIM barrel domain-containing protein	BCAKGK_01346 Xylose isomerase-like TIM barrel domain-containing protein	OCCPHD_01889 myo-inosose-2 dehydratase, OCCPHD_02144 Xylose isomerase-like TIM barrel domain-containing protein
OG0000038	MMPODD_02801 Replication initiation protein	CGEGBA_02938 Replication initiation protein		BEBKIL_02668 Replication initiation protein, BEBKIL_02673 replication initiation factor domain-containing protein, BEBKIL_02678 Replication initiation protein	DDKOIL_02704 Replication initiation protein, DDKOIL_02709 replication initiation factor domain-containing protein	PKPAKM_02926 Replication initiation protein	NFMFAK_02879 Replication initiation protein			EFPAJP_02868 Replication initiation protein	NKALEB_02777 Replication initiation protein, NKALEB_02782 Replication initiation protein, NKALEB_02792 Replication initiation protein, NKALEB_02797 Replication initiation protein	DKMFHI_02773 Replication initiation protein, DKMFHI_02780 Replication initiation protein, DKMFHI_02787 Replication initiation protein				FAGMOA_02684 hypothetical protein, FAGMOA_02693 replication initiation factor domain-containing protein, FAGMOA_02694 Replication initiation protein	ILCFDA_02685 Replication initiation protein	IGDPFC_02722 Replication initiation protein	IADDAB_02719 Replication initiation protein, IADDAB_02728 Replication initiation protein, IADDAB_02733 hypothetical protein	PNNMJO_02711 Replication initiation protein		PCPIIF_02827 Replication initiation protein, PCPIIF_02836 Replication initiation protein, PCPIIF_02844 Replication initiation protein, PCPIIF_02847 Replication initiation protein		ILABDB_02798 Replication initiation protein, ILABDB_02799 Replication initiation protein	ICINKH_02711 Replication initiation protein	AMPADN_02870 Replication initiation protein, AMPADN_02875 Replication initiation protein	NNLOGP_02718 Replication initiation protein	OPAJLJ_02864 Replication initiation protein, OPAJLJ_02871 Replication initiation protein, OPAJLJ_02873 hypothetical protein, OPAJLJ_02879 Replication initiation protein			OFNEOA_02700 Replication initiation protein, OFNEOA_02708 Replication initiation protein, OFNEOA_02713 Replication initiation protein	HBDIAC_02867 Replication initiation factor	MAAGAB_02724 Replication initiation protein, MAAGAB_02727 Replication initator protein, MAAGAB_02732 replication initiation factor domain-containing protein, MAAGAB_02735 Replication initiation protein			CEPLCJ_02599 Replication initiation protein											APNJGA_02666 Replication initiation protein	BCAKGK_02673 Replication initiation protein, BCAKGK_02678 Replication initiation protein
OG0000039	MMPODD_02714 hypothetical protein, MMPODD_02755 LPXTG cell wall anchor domain-containing protein	CGEGBA_00184 YSIRK Gram-positive signal peptide domain-containing protein, CGEGBA_00196 YSIRK-type signal peptide-containing protein	LDOCIP_02658 YSIRK-type signal peptide-containing protein, LDOCIP_02670 LPXTG cell wall anchor domain-containing protein	BEBKIL_02371 Gram-positive cocci surface proteins LPxTG domain-containing protein, BEBKIL_02383 YSIRK-type signal peptide-containing protein	DDKOIL_01422 YSIRK-type signal peptide-containing protein, DDKOIL_01434 YSIRK-type signal peptide-containing protein	PKPAKM_00775 YSIRK-type signal peptide-containing protein, PKPAKM_02901 YSIRK-type signal peptide-containing protein	NFMFAK_02751 hypothetical protein, NFMFAK_02870 LPXTG cell wall anchor domain-containing protein	KCJIAA_01398 LPXTG cell wall anchor domain-containing protein, KCJIAA_02822 hypothetical protein	BDJIBN_01389 YSIRK Gram-positive signal peptide domain-containing protein, BDJIBN_01401 hypothetical protein	EFPAJP_02722 hypothetical protein, EFPAJP_02855 LPXTG cell wall anchor domain-containing protein	NKALEB_01648 YSIRK-type signal peptide-containing protein	DKMFHI_02498 LPXTG cell wall anchor domain-containing protein	FFFKOE_02613 hypothetical protein	CCBCGF_01233 YSIRK-type signal peptide-containing protein, CCBCGF_01234 YSIRK-type signal peptide-containing protein	JGDBPP_02360 YSIRK-type signal peptide-containing protein, JGDBPP_02540 LPXTG cell wall anchor domain-containing protein	FAGMOA_01169 YSIRK-type signal peptide-containing protein	ILCFDA_02088 YSIRK-type signal peptide-containing protein, ILCFDA_02539 LPXTG cell wall anchor domain-containing protein	IGDPFC_01650 YSIRK-type signal peptide-containing protein	IADDAB_01602 YSIRK-type signal peptide-containing protein	PNNMJO_02417 LPXTG cell wall anchor domain-containing protein	LNCHJI_02594 hypothetical protein	PCPIIF_01998 YSIRK-type signal peptide-containing protein, PCPIIF_02010 YSIRK Gram-positive signal peptide domain-containing protein	CFPJLB_02091 YSIRK-type signal peptide-containing protein	ILABDB_01647 YSIRK-type signal peptide-containing protein	ICINKH_02474 LPXTG cell wall anchor domain-containing protein	AMPADN_02751 hypothetical protein, AMPADN_02851 LPXTG cell wall anchor domain-containing protein	NNLOGP_01178 YSIRK-type signal peptide-containing protein, NNLOGP_02273 LPXTG cell wall anchor domain-containing protein	OPAJLJ_01333 LPXTG cell wall anchor domain-containing protein, OPAJLJ_02832 hypothetical protein	LEDLIN_01909 YSIRK-type signal peptide-containing protein	EKPIPM_02549 DUF6802 domain-containing protein	OFNEOA_01652 hypothetical protein	HBDIAC_02831 LPXTG cell wall anchor domain-containing protein	MAAGAB_02436 DUF6802 domain-containing protein	POMGJE_02647 LPXTG cell wall anchor domain-containing protein, POMGJE_02648 LPXTG cell wall anchor domain-containing protein	EPMNHD_02647 LPXTG cell wall anchor domain-containing protein, EPMNHD_02659 LPXTG cell wall anchor domain-containing protein	CEPLCJ_02571 hypothetical protein, CEPLCJ_02597 LPXTG cell wall anchor domain-containing protein	OOJHFL_02639 DUF6802 domain-containing protein	PAGOGN_02821 hypothetical protein, PAGOGN_02822 YSIRK-type signal peptide-containing protein	FBHPPK_02655 hypothetical protein, FBHPPK_02667 LPXTG cell wall anchor domain-containing protein	NAELGF_02489 LPXTG cell wall anchor domain-containing protein	NEOIOC_02610 hypothetical protein, NEOIOC_02643 LPXTG cell wall anchor domain-containing protein	AMCHJB_02810 LPXTG cell wall anchor domain-containing protein, AMCHJB_02837 hypothetical protein	EJJKKB_02187 YSIRK-type signal peptide-containing protein, EJJKKB_02800 YSIRK-type signal peptide-containing protein, EJJKKB_02801 YSIRK-type signal peptide-containing protein	LMNGKF_02308 YSIRK-type signal peptide-containing protein, LMNGKF_02880 YSIRK-type signal peptide-containing protein, LMNGKF_02881 YSIRK-type signal peptide-containing protein	DGNNGM_02308 YSIRK-type signal peptide-containing protein, DGNNGM_02853 YSIRK-type signal peptide-containing protein, DGNNGM_02854 YSIRK-type signal peptide-containing protein	NEJOMA_02671 hypothetical protein, NEJOMA_02719 LPXTG cell wall anchor domain-containing protein	APNJGA_01428 YSIRK-type signal peptide-containing protein	BCAKGK_01631 hypothetical protein	OCCPHD_01770 YSIRK-type signal peptide-containing protein, OCCPHD_02636 LPXTG cell wall anchor domain-containing protein
OG0000040	MMPODD_01397 UTP--glucose-1-phosphate uridylyltransferase GalU, MMPODD_01420 UTP--glucose-1-phosphate uridylyltransferase GalU, MMPODD_01710 UTP--glucose-1-phosphate uridylyltransferase GalU	CGEGBA_00965 UTP--glucose-1-phosphate uridylyltransferase GalU	LDOCIP_01318 UTP--glucose-1-phosphate uridylyltransferase GalU, LDOCIP_01341 UTP--glucose-1-phosphate uridylyltransferase GalU, LDOCIP_01907 UTP--glucose-1-phosphate uridylyltransferase GalU	BEBKIL_00241 UTP--glucose-1-phosphate uridylyltransferase GalU	DDKOIL_00707 UTP--glucose-1-phosphate uridylyltransferase GalU	PKPAKM_00251 UTP--glucose-1-phosphate uridylyltransferase GalU	NFMFAK_00340 UTP--glucose-1-phosphate uridylyltransferase GalU	KCJIAA_01486 UTP--glucose-1-phosphate uridylyltransferase GalU	BDJIBN_01708 UTP--glucose-1-phosphate uridylyltransferase GalU	EFPAJP_00349 UTP--glucose-1-phosphate uridylyltransferase GalU	NKALEB_00254 UTP--glucose-1-phosphate uridylyltransferase GalU, NKALEB_01498 UTP--glucose-1-phosphate uridylyltransferase GalU	DKMFHI_00744 UTP--glucose-1-phosphate uridylyltransferase GalU, DKMFHI_01409 UTP--glucose-1-phosphate uridylyltransferase GalU	FFFKOE_01791 UTP--glucose-1-phosphate uridylyltransferase GalU	CCBCGF_00759 UTP--glucose-1-phosphate uridylyltransferase GalU	JGDBPP_01241 UTP--glucose-1-phosphate uridylyltransferase GalU	FAGMOA_00815 UTP--glucose-1-phosphate uridylyltransferase GalU, FAGMOA_01660 UTP--glucose-1-phosphate uridylyltransferase GalU, FAGMOA_01702 UTP--glucose-1-phosphate uridylyltransferase GalU	ILCFDA_01458 UTP--glucose-1-phosphate uridylyltransferase GalU	IGDPFC_01089 UTP--glucose-1-phosphate uridylyltransferase GalU	IADDAB_00467 UTP--glucose-1-phosphate uridylyltransferase GalU, IADDAB_01911 UTP--glucose-1-phosphate uridylyltransferase GalU	PNNMJO_00479 UTP--glucose-1-phosphate uridylyltransferase GalU	LNCHJI_00250 UTP--glucose-1-phosphate uridylyltransferase GalU	PCPIIF_01538 UTP--glucose-1-phosphate uridylyltransferase GalU	CFPJLB_00486 UTP--glucose-1-phosphate uridylyltransferase GalU, CFPJLB_01139 UTP--glucose-1-phosphate uridylyltransferase GalU	ILABDB_00779 UTP--glucose-1-phosphate uridylyltransferase GalU	ICINKH_00250 UTP--glucose-1-phosphate uridylyltransferase GalU	AMPADN_00341 UTP--glucose-1-phosphate uridylyltransferase GalU	NNLOGP_00562 UTP--glucose-1-phosphate uridylyltransferase GalU	OPAJLJ_01556 UTP--glucose-1-phosphate uridylyltransferase GalU	LEDLIN_01313 UTP--glucose-1-phosphate uridylyltransferase GalU	EKPIPM_01206 UTP--glucose-1-phosphate uridylyltransferase GalU, EKPIPM_01394 UTP--glucose-1-phosphate uridylyltransferase GalU	OFNEOA_00250 UTP--glucose-1-phosphate uridylyltransferase GalU	HBDIAC_00247 UTP--glucose-1-phosphate uridylyltransferase GalU	MAAGAB_00901 UTP--glucose-1-phosphate uridylyltransferase GalU, MAAGAB_01305 UTP--glucose-1-phosphate uridylyltransferase GalU	POMGJE_01329 UTP--glucose-1-phosphate uridylyltransferase GalU	EPMNHD_01765 UTP--glucose-1-phosphate uridylyltransferase GalU	CEPLCJ_01009 UTP--glucose-1-phosphate uridylyltransferase GalU, CEPLCJ_01641 UTP--glucose-1-phosphate uridylyltransferase GalU	OOJHFL_00592 UTP--glucose-1-phosphate uridylyltransferase GalU, OOJHFL_01204 UTP--glucose-1-phosphate uridylyltransferase GalU	PAGOGN_02505 UTP--glucose-1-phosphate uridylyltransferase GalU	FBHPPK_00118 UTP--glucose-1-phosphate uridylyltransferase GalU	NAELGF_00250 UTP--glucose-1-phosphate uridylyltransferase GalU	NEOIOC_01034 UTP--glucose-1-phosphate uridylyltransferase GalU, NEOIOC_01950 UTP--glucose-1-phosphate uridylyltransferase GalU	AMCHJB_00348 UTP--glucose-1-phosphate uridylyltransferase GalU	EJJKKB_02036 UTP--glucose-1-phosphate uridylyltransferase GalU	LMNGKF_02157 UTP--glucose-1-phosphate uridylyltransferase GalU	DGNNGM_02157 UTP--glucose-1-phosphate uridylyltransferase GalU	NEJOMA_01572 UTP--glucose-1-phosphate uridylyltransferase GalU	APNJGA_00118 UTP--glucose-1-phosphate uridylyltransferase GalU, APNJGA_00716 UTP--glucose-1-phosphate uridylyltransferase GalU	BCAKGK_00251 UTP--glucose-1-phosphate uridylyltransferase GalU, BCAKGK_00849 UTP--glucose-1-phosphate uridylyltransferase GalU	OCCPHD_00255 UTP--glucose-1-phosphate uridylyltransferase GalU
OG0000041	MMPODD_01615 HTH hxlR-type domain-containing protein, MMPODD_01928 Putative transcriptional regulator	CGEGBA_00310 Transcriptional regulator, CGEGBA_00336 HxlR family transcriptional regulator, CGEGBA_00538 Putative transcriptional regulator, CGEGBA_02853 Transcriptional regulator, CGEGBA_02881 Transcriptional regulator	LDOCIP_01458 Putative transcriptional regulator, LDOCIP_01812 HTH hxlR-type domain-containing protein	BEBKIL_01557 Putative transcriptional regulator	DDKOIL_01169 Putative transcriptional regulator	PKPAKM_00888 Transcriptional regulator, PKPAKM_00913 HxlR family transcriptional regulator, PKPAKM_01115 Putative transcriptional regulator, PKPAKM_02763 Transcriptional regulator, PKPAKM_02790 Transcriptional regulator	NFMFAK_01988 HxlR family transcriptional regulator, NFMFAK_02023 Transcriptional regulator, NFMFAK_02633 Putative transcriptional regulator	KCJIAA_00175 Putative transcriptional regulator, KCJIAA_00367 HxlR family transcriptional regulator, KCJIAA_02791 Transcriptional regulator	BDJIBN_02131 Putative transcriptional regulator, BDJIBN_02365 Transcriptional regulator	EFPAJP_01736 Transcriptional regulator, EFPAJP_01771 HxlR family transcriptional regulator, EFPAJP_02656 Putative transcriptional regulator	NKALEB_01347 Putative transcriptional regulator	DKMFHI_01254 Putative transcriptional regulator	FFFKOE_01533 Putative transcriptional regulator, FFFKOE_02651 Transcriptional regulator	CCBCGF_01890 Putative transcriptional regulator, CCBCGF_02657 Transcriptional regulator	JGDBPP_01875 Putative transcriptional regulator	FAGMOA_01802 Putative transcriptional regulator, FAGMOA_02607 Transcriptional regulator	ILCFDA_01581 Putative transcriptional regulator	IGDPFC_02583 Putative transcriptional regulator	IADDAB_01745 Putative transcriptional regulator	PNNMJO_02604 Putative transcriptional regulator	LNCHJI_02402 Putative transcriptional regulator	PCPIIF_00604 Putative transcriptional regulator, PCPIIF_02272 HxlR family transcriptional regulator	CFPJLB_01806 Putative transcriptional regulator, CFPJLB_02648 Transcriptional regulator	ILABDB_02662 Putative transcriptional regulator	ICINKH_02591 Putative transcriptional regulator	AMPADN_01800 HxlR family transcriptional regulator, AMPADN_01835 Transcriptional regulator, AMPADN_02535 Putative transcriptional regulator	NNLOGP_02576 Putative transcriptional regulator	OPAJLJ_00560 Putative transcriptional regulator, OPAJLJ_01822 HxlR family transcriptional regulator	LEDLIN_01605 Putative transcriptional regulator, LEDLIN_02701 Transcriptional regulator	EKPIPM_01533 Putative transcriptional regulator, EKPIPM_02631 Transcriptional regulator	OFNEOA_01965 Putative transcriptional regulator	HBDIAC_01973 HTH hxlR-type domain-containing protein, HBDIAC_01998 MarR family transcriptional regulator	MAAGAB_01453 Putative transcriptional regulator	POMGJE_00754 Putative transcriptional regulator	EPMNHD_01427 Putative transcriptional regulator	CEPLCJ_01666 Putative transcriptional regulator	OOJHFL_00722 Putative transcriptional regulator, OOJHFL_02614 Transcriptional regulator	PAGOGN_01099 Transcriptional regulator, PAGOGN_01218 MarR family transcriptional regulator, PAGOGN_02848 Transcriptional regulator	FBHPPK_01211 Putative transcriptional regulator	NAELGF_02607 Putative transcriptional regulator	NEOIOC_01925 Putative transcriptional regulator	AMCHJB_01731 Transcriptional regulator, AMCHJB_01766 HxlR family transcriptional regulator, AMCHJB_02554 Putative transcriptional regulator	EJJKKB_00792 Putative transcriptional regulator	LMNGKF_01322 Putative transcriptional regulator	DGNNGM_01322 Putative transcriptional regulator	NEJOMA_01910 Putative transcriptional regulator	APNJGA_01200 Putative transcriptional regulator	BCAKGK_01378 Putative transcriptional regulator	OCCPHD_02182 Putative transcriptional regulator
OG0000042	MMPODD_02500 cardiolipin synthase	CGEGBA_02755 cardiolipin synthase	LDOCIP_02504 cardiolipin synthase	BEBKIL_02505 cardiolipin synthase	DDKOIL_01276 cardiolipin synthase, DDKOIL_02343 cardiolipin synthase	PKPAKM_02630 cardiolipin synthase	NFMFAK_02571 cardiolipin synthase	KCJIAA_02760 cardiolipin synthase	BDJIBN_02476 cardiolipin synthase	EFPAJP_02480 cardiolipin synthase	NKALEB_02604 cardiolipin synthase	DKMFHI_01417 cardiolipin synthase, DKMFHI_02415 cardiolipin synthase	FFFKOE_02391 cardiolipin synthase	CCBCGF_01083 cardiolipin synthase, CCBCGF_02304 cardiolipin synthase	JGDBPP_01726 cardiolipin synthase, JGDBPP_02563 cardiolipin synthase	FAGMOA_02333 cardiolipin synthase	ILCFDA_01730 cardiolipin synthase, ILCFDA_02562 cardiolipin synthase	IGDPFC_02530 cardiolipin synthase, IGDPFC_02656 cardiolipin synthase	IADDAB_02563 cardiolipin synthase	PNNMJO_01548 cardiolipin synthase, PNNMJO_02510 cardiolipin synthase	LNCHJI_02437 cardiolipin synthase	PCPIIF_02745 cardiolipin synthase	CFPJLB_02473 cardiolipin synthase, CFPJLB_02687 cardiolipin synthase	ILABDB_02479 cardiolipin synthase	ICINKH_01799 cardiolipin synthase, ICINKH_02497 cardiolipin synthase	AMPADN_02427 cardiolipin synthase	NNLOGP_01356 cardiolipin synthase, NNLOGP_02482 cardiolipin synthase	OPAJLJ_02735 cardiolipin synthase	LEDLIN_01448 cardiolipin synthase, LEDLIN_02480 cardiolipin synthase	EKPIPM_02322 cardiolipin synthase	OFNEOA_02604 cardiolipin synthase	HBDIAC_02429 cardiolipin synthase	MAAGAB_02575 cardiolipin synthase	POMGJE_02475 cardiolipin synthase	EPMNHD_02534 cardiolipin synthase	CEPLCJ_02450 cardiolipin synthase	OOJHFL_02476 cardiolipin synthase	PAGOGN_02611 cardiolipin synthase	FBHPPK_02324 cardiolipin synthase	NAELGF_01551 cardiolipin synthase, NAELGF_02513 cardiolipin synthase	NEOIOC_02475 cardiolipin synthase	AMCHJB_02440 cardiolipin synthase	EJJKKB_02500 cardiolipin synthase	LMNGKF_02447 cardiolipin synthase	DGNNGM_02610 cardiolipin synthase	NEJOMA_02503 cardiolipin synthase	APNJGA_02523 cardiolipin synthase	BCAKGK_02495 cardiolipin synthase	OCCPHD_01920 cardiolipin synthase, OCCPHD_02450 cardiolipin synthase
OG0000043	MMPODD_01324 Acyl-CoA thioesterase	CGEGBA_00466 Acyl-CoA thioesterase	LDOCIP_01414 Acyl-CoA thioesterase	BEBKIL_01508 Acyl-CoA thioesterase	DDKOIL_01218 Acyl-CoA thioesterase	PKPAKM_01043 Acyl-CoA thioesterase	NFMFAK_01863 Acyl-CoA thioesterase	KCJIAA_00227 Acyl-CoA thioesterase	BDJIBN_02185 Acyl-CoA thioesterase	EFPAJP_01896 Acyl-CoA thioesterase	NKALEB_01396 Acyl-CoA thioesterase, NKALEB_02683 HotDog ACOT-type domain-containing protein	DKMFHI_01294 Acyl-CoA thioesterase, DKMFHI_02678 HotDog ACOT-type domain-containing protein	FFFKOE_01484 Acyl-CoA thioesterase	CCBCGF_01028 Acyl-CoA thioesterase	JGDBPP_01834 Acyl-CoA thioesterase	FAGMOA_01762 Acyl-CoA thioesterase	ILCFDA_01622 Acyl-CoA thioesterase	IGDPFC_02415 Acyl-CoA thioesterase	IADDAB_01785 Acyl-CoA thioesterase, IADDAB_02715 HotDog ACOT-type domain-containing protein	PNNMJO_01609 Acyl-CoA thioesterase	LNCHJI_02358 Acyl-CoA thioesterase	PCPIIF_00656 Acyl-CoA thioesterase, PCPIIF_02767 HotDog ACOT-type domain-containing protein	CFPJLB_01762 Acyl-CoA thioesterase, CFPJLB_02639 HotDog ACOT-type domain-containing protein	ILABDB_01398 Acyl-CoA thioesterase, ILABDB_02589 HotDog ACOT-type domain-containing protein	ICINKH_02643 Acyl-CoA thioesterase	AMPADN_01675 Acyl-CoA thioesterase	NNLOGP_01417 Acyl-CoA thioesterase, NNLOGP_02584 HotDog ACOT-type domain-containing protein	OPAJLJ_00508 Acyl-CoA thioesterase, OPAJLJ_02783 HotDog ACOT-type domain-containing protein	LEDLIN_01565 Acyl-CoA thioesterase	EKPIPM_01309 Acyl-CoA thioesterase	OFNEOA_01921 Acyl-CoA thioesterase, OFNEOA_02677 HotDog ACOT-type domain-containing protein	HBDIAC_02053 Acyl-CoA thioesterase	MAAGAB_01404 Acyl-CoA thioesterase, MAAGAB_02647 HotDog ACOT-type domain-containing protein	POMGJE_00798 Acyl-CoA thioesterase	EPMNHD_01471 Acyl-CoA thioesterase	CEPLCJ_01712 Acyl-CoA thioesterase	OOJHFL_00678 Acyl-CoA thioesterase	PAGOGN_01171 Acyl-CoA thioesterase	FBHPPK_01255 Acyl-CoA thioesterase	NAELGF_01612 Acyl-CoA thioesterase	NEOIOC_01879 Acyl-CoA thioesterase, NEOIOC_02620 HotDog ACOT-type domain-containing protein	AMCHJB_01907 Acyl-CoA thioesterase	EJJKKB_00715 Acyl-CoA thioesterase	LMNGKF_01245 Acyl-CoA thioesterase	DGNNGM_01245 Acyl-CoA thioesterase	NEJOMA_01866 Acyl-CoA thioesterase	APNJGA_01244 Acyl-CoA thioesterase, APNJGA_02610 HotDog ACOT-type domain-containing protein	BCAKGK_01422 Acyl-CoA thioesterase	OCCPHD_02003 Acyl-CoA thioesterase
OG0000044	MMPODD_00185 Glycine betaine transporter	CGEGBA_00126 BCCT family transporter, CGEGBA_01091 BCCT family transporter, CGEGBA_02257 BCCT family transporter, CGEGBA_02450 Glycine betaine transporter	LDOCIP_00248 Glycine betaine transporter	BEBKIL_01197 Glycine betaine transporter	DDKOIL_00528 Glycine betaine transporter	PKPAKM_00377 BCCT family transporter, PKPAKM_01790 BCCT family transporter, PKPAKM_02252 BCCT family transporter, PKPAKM_02921 Glycine betaine transporter	NFMFAK_01584 BCCT family transporter, NFMFAK_02348 BCCT family transporter, NFMFAK_02876 Glycine betaine transporter	KCJIAA_00746 Glycine betaine transporter, KCJIAA_01204 BCCT family transporter, KCJIAA_01342 BCCT family transporter	BDJIBN_00295 Glycine betaine transporter, BDJIBN_01195 BCCT family transporter, BDJIBN_01332 BCCT family transporter	EFPAJP_01255 BCCT family transporter, EFPAJP_01397 BCCT family transporter, EFPAJP_02861 Glycine betaine transporter	NKALEB_00832 Glycine betaine transporter	DKMFHI_00510 Glycine betaine transporter	FFFKOE_00520 Glycine betaine transporter	CCBCGF_00473 Glycine betaine transporter	JGDBPP_00115 Glycine betaine transporter	FAGMOA_00452 Glycine betaine transporter	ILCFDA_00114 Glycine betaine transporter	IGDPFC_00114 Glycine betaine transporter	IADDAB_01076 Glycine betaine transporter	PNNMJO_00841 Glycine betaine transporter	LNCHJI_00840 Glycine betaine transporter	PCPIIF_01140 BCCT family transporter, PCPIIF_01278 BCCT family transporter, PCPIIF_01867 Glycine betaine transporter	CFPJLB_00515 Glycine betaine transporter	ILABDB_00526 Glycine betaine transporter	ICINKH_00842 Glycine betaine transporter	AMPADN_01255 BCCT family transporter, AMPADN_01397 BCCT family transporter, AMPADN_02799 Glycine betaine transporter	NNLOGP_02083 Glycine betaine transporter	OPAJLJ_01139 BCCT family transporter, OPAJLJ_01277 BCCT family transporter, OPAJLJ_01990 Glycine betaine transporter	LEDLIN_00524 Glycine betaine transporter, LEDLIN_02702 BCCT family transporter	EKPIPM_00287 Glycine betaine transporter	OFNEOA_00802 Glycine betaine transporter	HBDIAC_00785 Glycine betaine transporter	MAAGAB_00346 Glycine betaine transporter	POMGJE_01590 Glycine betaine transporter	EPMNHD_00150 Glycine betaine transporter	CEPLCJ_00462 Glycine betaine transporter	OOJHFL_00152 Glycine betaine transporter	PAGOGN_00356 Glycine betaine transporter, PAGOGN_01655 BCCT family transporter	FBHPPK_00525 Glycine betaine transporter	NAELGF_00842 Glycine betaine transporter	NEOIOC_00462 Glycine betaine transporter	AMCHJB_01250 BCCT family transporter, AMCHJB_01392 BCCT family transporter, AMCHJB_02843 Glycine betaine transporter	EJJKKB_00412 BCCT family transporter, EJJKKB_01807 Glycine betaine transporter, EJJKKB_02639 BCCT family transporter	LMNGKF_00485 Glycine betaine transporter, LMNGKF_00645 BCCT family transporter, LMNGKF_02549 BCCT family transporter	DGNNGM_00047 Glycine betaine transporter, DGNNGM_00645 BCCT family transporter, DGNNGM_02660 BCCT family transporter	NEJOMA_00581 Glycine betaine transporter	APNJGA_00670 Glycine betaine transporter	BCAKGK_00803 Glycine betaine transporter	OCCPHD_00830 Glycine betaine transporter
OG0000045	MMPODD_02478 UDP-N-acetylglucosamine 2-epimerase _non-hydrolyzing_	CGEGBA_02777 UDP-N-acetylglucosamine 2-epimerase _non-hydrolyzing_	LDOCIP_02526 UDP-N-acetylglucosamine 2-epimerase _non-hydrolyzing_	BEBKIL_02483 UDP-N-acetylglucosamine 2-epimerase _non-hydrolyzing_	DDKOIL_02321 UDP-N-acetylglucosamine 2-epimerase _non-hydrolyzing_, DDKOIL_02522 UDP-N-acetylglucosamine 2-epimerase _non-hydrolyzing_	PKPAKM_02652 UDP-N-acetylglucosamine 2-epimerase _non-hydrolyzing_	NFMFAK_02549 UDP-N-acetylglucosamine 2-epimerase _non-hydrolyzing_	KCJIAA_02500 UDP-N-acetylglucosamine 2-epimerase _non-hydrolyzing_, KCJIAA_02717 UDP-N-acetylglucosamine 2-epimerase _non-hydrolyzing_	BDJIBN_02498 UDP-N-acetylglucosamine 2-epimerase _non-hydrolyzing_	EFPAJP_02458 UDP-N-acetylglucosamine 2-epimerase _non-hydrolyzing_	NKALEB_02582 UDP-N-acetylglucosamine 2-epimerase _non-hydrolyzing_	DKMFHI_02393 UDP-N-acetylglucosamine 2-epimerase _non-hydrolyzing_	FFFKOE_02413 UDP-N-acetylglucosamine 2-epimerase _non-hydrolyzing_	CCBCGF_02326 UDP-N-acetylglucosamine 2-epimerase _non-hydrolyzing_	JGDBPP_02585 UDP-N-acetylglucosamine 2-epimerase _non-hydrolyzing_	FAGMOA_02311 UDP-N-acetylglucosamine 2-epimerase _non-hydrolyzing_	ILCFDA_02584 UDP-N-acetylglucosamine 2-epimerase _non-hydrolyzing_	IGDPFC_02508 UDP-N-acetylglucosamine 2-epimerase _non-hydrolyzing_	IADDAB_02585 UDP-N-acetylglucosamine 2-epimerase _non-hydrolyzing_	PNNMJO_00681 UDP-N-acetylglucosamine 2-epimerase _non-hydrolyzing_, PNNMJO_02532 UDP-N-acetylglucosamine 2-epimerase _non-hydrolyzing_	LNCHJI_02459 UDP-N-acetylglucosamine 2-epimerase _non-hydrolyzing_	PCPIIF_01329 UDP-N-acetylglucosamine 2-epimerase _non-hydrolyzing_, PCPIIF_02685 UDP-N-acetylglucosamine 2-epimerase _non-hydrolyzing_	CFPJLB_02495 UDP-N-acetylglucosamine 2-epimerase _non-hydrolyzing_	ILABDB_02501 UDP-N-acetylglucosamine 2-epimerase _non-hydrolyzing_	ICINKH_00047 UDP-N-acetylglucosamine 2-epimerase _non-hydrolyzing_, ICINKH_02519 UDP-N-acetylglucosamine 2-epimerase _non-hydrolyzing_	AMPADN_02449 UDP-N-acetylglucosamine 2-epimerase _non-hydrolyzing_	NNLOGP_00764 UDP-N-acetylglucosamine 2-epimerase _non-hydrolyzing_, NNLOGP_02460 UDP-N-acetylglucosamine 2-epimerase _non-hydrolyzing_	OPAJLJ_01348 UDP-N-acetylglucosamine 2-epimerase _non-hydrolyzing_, OPAJLJ_02682 UDP-N-acetylglucosamine 2-epimerase _non-hydrolyzing_	LEDLIN_02195 UDP-N-acetylglucosamine 2-epimerase _non-hydrolyzing_, LEDLIN_02502 UDP-N-acetylglucosamine 2-epimerase _non-hydrolyzing_	EKPIPM_02344 UDP-N-acetylglucosamine 2-epimerase _non-hydrolyzing_	OFNEOA_02582 UDP-N-acetylglucosamine 2-epimerase _non-hydrolyzing_	HBDIAC_02451 UDP-N-acetylglucosamine 2-epimerase _non-hydrolyzing_	MAAGAB_02553 UDP-N-acetylglucosamine 2-epimerase _non-hydrolyzing_	POMGJE_02497 UDP-N-acetylglucosamine 2-epimerase _non-hydrolyzing_	EPMNHD_02512 UDP-N-acetylglucosamine 2-epimerase _non-hydrolyzing_	CEPLCJ_01211 UDP-N-acetylglucosamine 2-epimerase _non-hydrolyzing_, CEPLCJ_02428 UDP-N-acetylglucosamine 2-epimerase _non-hydrolyzing_	OOJHFL_02498 UDP-N-acetylglucosamine 2-epimerase _non-hydrolyzing_	PAGOGN_01884 UDP-N-acetylglucosamine 2-epimerase _non-hydrolyzing_, PAGOGN_02633 UDP-N-acetylglucosamine 2-epimerase _non-hydrolyzing_	FBHPPK_02346 UDP-N-acetylglucosamine 2-epimerase _non-hydrolyzing_	NAELGF_00047 UDP-N-acetylglucosamine 2-epimerase _non-hydrolyzing_, NAELGF_02535 UDP-N-acetylglucosamine 2-epimerase _non-hydrolyzing_	NEOIOC_01236 UDP-N-acetylglucosamine 2-epimerase _non-hydrolyzing_, NEOIOC_02453 UDP-N-acetylglucosamine 2-epimerase _non-hydrolyzing_	AMCHJB_02462 UDP-N-acetylglucosamine 2-epimerase _non-hydrolyzing_	EJJKKB_02478 UDP-N-acetylglucosamine 2-epimerase _non-hydrolyzing_	LMNGKF_02469 UDP-N-acetylglucosamine 2-epimerase _non-hydrolyzing_	DGNNGM_02588 UDP-N-acetylglucosamine 2-epimerase _non-hydrolyzing_	NEJOMA_02481 UDP-N-acetylglucosamine 2-epimerase _non-hydrolyzing_	APNJGA_02501 UDP-N-acetylglucosamine 2-epimerase _non-hydrolyzing_	BCAKGK_02517 UDP-N-acetylglucosamine 2-epimerase _non-hydrolyzing_	OCCPHD_02472 UDP-N-acetylglucosamine 2-epimerase _non-hydrolyzing_
OG0000046	MMPODD_00462 Sal family ABC-F type ribosomal protection protein	CGEGBA_01764 Sal family ABC-F type ribosomal protection protein	LDOCIP_00525 Sal family ABC-F type ribosomal protection protein	BEBKIL_00914 ATP-binding cassette domain-containing protein, BEBKIL_00915 Sal family ABC-F type ribosomal protection protein	DDKOIL_00236 ATP-binding cassette domain-containing protein, DDKOIL_00237 Sal family ABC-F type ribosomal protection protein	PKPAKM_01539 Sal family ABC-F type ribosomal protection protein	NFMFAK_01266 Sal family ABC-F type ribosomal protection protein	KCJIAA_00957 ATP-binding cassette domain-containing protein, KCJIAA_00958 Sal family ABC-F type ribosomal protection protein	BDJIBN_00576 Sal family ABC-F type ribosomal protection protein	EFPAJP_00935 Sal family ABC-F type ribosomal protection protein	NKALEB_01113 Sal family ABC-F type ribosomal protection protein	DKMFHI_00225 ATP-binding cassette domain-containing protein, DKMFHI_00226 Sal family ABC-F type ribosomal protection protein	FFFKOE_00234 Sal family ABC-F type ribosomal protection protein	CCBCGF_00173 Sal family ABC-F type ribosomal protection protein	JGDBPP_00407 ATP-binding cassette domain-containing protein, JGDBPP_00408 ATP-binding cassette domain-containing protein	FAGMOA_00167 ATP-binding cassette domain-containing protein, FAGMOA_00168 Sal family ABC-F type ribosomal protection protein	ILCFDA_00406 ATP-binding cassette domain-containing protein, ILCFDA_00407 ATP-binding cassette domain-containing protein	IGDPFC_00407 Sal family ABC-F type ribosomal protection protein, IGDPFC_00408 ATP-binding cassette domain-containing protein	IADDAB_00783 ATP-binding cassette domain-containing protein, IADDAB_00784 ATP-binding cassette domain-containing protein	PNNMJO_01133 Sal family ABC-F type ribosomal protection protein	LNCHJI_01121 Sal family ABC-F type ribosomal protection protein	PCPIIF_00190 Sal family ABC-F type ribosomal protection protein, PCPIIF_00191 ATP-binding cassette domain-containing protein	CFPJLB_00232 Sal family ABC-F type ribosomal protection protein	ILABDB_00233 ATP-binding cassette domain-containing protein, ILABDB_00234 ATP-binding cassette domain-containing protein	ICINKH_01134 Sal family ABC-F type ribosomal protection protein	AMPADN_00934 Sal family ABC-F type ribosomal protection protein	NNLOGP_00213 Sal family ABC-F type ribosomal protection protein	OPAJLJ_00239 ATP-binding cassette domain-containing protein, OPAJLJ_00240 Sal family ABC-F type ribosomal protection protein	LEDLIN_00232 ATP-binding cassette domain-containing protein, LEDLIN_00233 Sal family ABC-F type ribosomal protection protein	EKPIPM_00569 Sal family ABC-F type ribosomal protection protein	OFNEOA_01096 Sal family ABC-F type ribosomal protection protein	HBDIAC_01060 Sal family ABC-F type ribosomal protection protein	MAAGAB_00065 Sal family ABC-F type ribosomal protection protein	POMGJE_01876 Sal family ABC-F type ribosomal protection protein	EPMNHD_00437 Sal family ABC-F type ribosomal protection protein	CEPLCJ_00183 Sal family ABC-F type ribosomal protection protein	OOJHFL_02120 Sal family ABC-F type ribosomal protection protein	PAGOGN_00630 Sal family ABC-F type ribosomal protection protein	FBHPPK_00807 Sal family ABC-F type ribosomal protection protein	NAELGF_01134 Sal family ABC-F type ribosomal protection protein	NEOIOC_00183 Sal family ABC-F type ribosomal protection protein	AMCHJB_00930 Sal family ABC-F type ribosomal protection protein	EJJKKB_01207 Sal family ABC-F type ribosomal protection protein	LMNGKF_01734 Sal family ABC-F type ribosomal protection protein	DGNNGM_01734 Sal family ABC-F type ribosomal protection protein	NEJOMA_00236 Sal family ABC-F type ribosomal protection protein	APNJGA_00973 Sal family ABC-F type ribosomal protection protein	BCAKGK_01106 Sal family ABC-F type ribosomal protection protein	OCCPHD_01110 Sal family ABC-F type ribosomal protection protein
OG0000047	MMPODD_00633 Membrane protein, MMPODD_02617 SMODS-associated and fused to various effectors domain-containing protein, MMPODD_02735 SMODS-associated and fused to various effectors domain-containing protein	CGEGBA_00678 DUF2140 domain-containing protein, CGEGBA_01092 Membrane protein, CGEGBA_02876 SMODS-associated and fused to various effectors domain-containing protein	LDOCIP_00697 Membrane protein, LDOCIP_02623 SMODS-associated and fused to various effectors domain-containing protein, LDOCIP_02731 SMODS-associated and fused to various effectors domain-containing protein	BEBKIL_01854 SMODS-associated and fused to various effectors domain-containing protein	DDKOIL_01737 SMODS-associated and fused to various effectors domain-containing protein	PKPAKM_00378 Membrane protein, PKPAKM_01255 DUF2140 domain-containing protein, PKPAKM_02785 SMODS-associated and fused to various effectors domain-containing protein	NFMFAK_00036 DUF2140 domain-containing protein	KCJIAA_00035 DUF2140 domain-containing protein, KCJIAA_02786 SMODS-associated and fused to various effectors domain-containing protein	BDJIBN_02001 DUF2140 domain-containing protein	EFPAJP_00654 DUF2140 domain-containing protein	NKALEB_01212 SMODS-associated and fused to various effectors domain-containing protein	DKMFHI_01800 SMODS-associated and fused to various effectors domain-containing protein	FFFKOE_01661 SMODS-associated and fused to various effectors domain-containing protein, FFFKOE_02586 Membrane protein, FFFKOE_02587 hypothetical protein, FFFKOE_02656 SMODS-associated and fused to various effectors domain-containing protein	CCBCGF_02039 SMODS-associated and fused to various effectors domain-containing protein, CCBCGF_02651 SMODS-associated and fused to various effectors domain-containing protein	JGDBPP_02008 SMODS-associated and fused to various effectors domain-containing protein	FAGMOA_02437 SMODS-associated and fused to various effectors domain-containing protein	ILCFDA_01781 SMODS-associated and fused to various effectors domain-containing protein	IGDPFC_01850 SMODS-associated and fused to various effectors domain-containing protein	IADDAB_01949 SMODS-associated and fused to various effectors domain-containing protein	PNNMJO_01992 SMODS-associated and fused to various effectors domain-containing protein	LNCHJI_02042 SMODS-associated and fused to various effectors domain-containing protein	PCPIIF_00465 DUF2140 domain-containing protein, PCPIIF_02770 SMODS-associated and fused to various effectors domain-containing protein	CFPJLB_00819 SMODS-associated and fused to various effectors domain-containing protein, CFPJLB_01941 SMODS-associated and fused to various effectors domain-containing protein, CFPJLB_02642 SMODS-associated and fused to various effectors domain-containing protein	ILABDB_01946 SMODS-associated and fused to various effectors domain-containing protein	ICINKH_01887 SMODS-associated and fused to various effectors domain-containing protein	AMPADN_00036 DUF2140 domain-containing protein	NNLOGP_01801 SMODS-associated and fused to various effectors domain-containing protein	OPAJLJ_00699 DUF2140 domain-containing protein, OPAJLJ_02786 SMODS-associated and fused to various effectors domain-containing protein	LEDLIN_01644 SMODS-associated and fused to various effectors domain-containing protein	EKPIPM_01658 SMODS-associated and fused to various effectors domain-containing protein, EKPIPM_02089 Membrane protein, EKPIPM_02575 SMODS-associated and fused to various effectors domain-containing protein	OFNEOA_02218 SMODS-associated and fused to various effectors domain-containing protein	HBDIAC_01839 SMODS-associated and fused to various effectors domain-containing protein	MAAGAB_01588 SMODS-associated and fused to various effectors domain-containing protein	POMGJE_00614 SMODS-associated and fused to various effectors domain-containing protein	EPMNHD_01287 SMODS-associated and fused to various effectors domain-containing protein	CEPLCJ_00012 Membrane protein, CEPLCJ_02037 SMODS-associated and fused to various effectors domain-containing protein	OOJHFL_01741 SMODS-associated and fused to various effectors domain-containing protein, OOJHFL_01779 Membrane protein, OOJHFL_02608 SMODS-associated and fused to various effectors domain-containing protein	PAGOGN_01093 SMODS-associated and fused to various effectors domain-containing protein, PAGOGN_01346 SMODS-associated and fused to various effectors domain-containing protein, PAGOGN_02752 SMODS-associated and fused to various effectors domain-containing protein, PAGOGN_02787 SMODS-associated and fused to various effectors domain-containing protein	FBHPPK_01076 SMODS-associated and fused to various effectors domain-containing protein	NAELGF_01995 SMODS-associated and fused to various effectors domain-containing protein	NEOIOC_00012 Membrane protein, NEOIOC_02252 SMODS-associated and fused to various effectors domain-containing protein	AMCHJB_00652 DUF2140 domain-containing protein	EJJKKB_00932 DUF2140 domain-containing protein	LMNGKF_01462 DUF2140 domain-containing protein	DGNNGM_01462 DUF2140 domain-containing protein	NEJOMA_01958 SMODS-associated and fused to various effectors domain-containing protein	APNJGA_01072 SMODS-associated and fused to various effectors domain-containing protein, APNJGA_02644 SMODS-associated and fused to various effectors domain-containing protein	BCAKGK_02222 SMODS-associated and fused to various effectors domain-containing protein, BCAKGK_02619 SMODS-associated and fused to various effectors domain-containing protein	OCCPHD_02050 SMODS-associated and fused to various effectors domain-containing protein
OG0000048	MMPODD_00880 hypothetical protein, MMPODD_01451 hypothetical protein	CGEGBA_01932 Restriction endonuclease	LDOCIP_00104 hypothetical protein, LDOCIP_01287 hypothetical protein	BEBKIL_01414 hypothetical protein	DDKOIL_01327 hypothetical protein	PKPAKM_01371 Restriction endonuclease	NFMFAK_01434 Restriction endonuclease	KCJIAA_01126 Restriction endonuclease, KCJIAA_01703 Restriction endonuclease	BDJIBN_00744 Restriction endonuclease	EFPAJP_00767 Restriction endonuclease	NKALEB_01537 hypothetical protein	DKMFHI_00879 hypothetical protein, DKMFHI_02637 hypothetical protein	FFFKOE_02044 hypothetical protein	CCBCGF_01120 hypothetical protein	JGDBPP_02229 hypothetical protein	FAGMOA_01296 hypothetical protein	ILCFDA_02219 hypothetical protein		IADDAB_01730 hypothetical protein	PNNMJO_00364 hypothetical protein, PNNMJO_01497 hypothetical protein	LNCHJI_01838 hypothetical protein	PCPIIF_00021 Restriction endonuclease	CFPJLB_01986 hypothetical protein	ILABDB_00664 Restriction endonuclease, ILABDB_01525 hypothetical protein	ICINKH_00365 hypothetical protein, ICINKH_01747 hypothetical protein	AMPADN_00766 Restriction endonuclease	NNLOGP_01175 hypothetical protein, NNLOGP_01304 hypothetical protein	OPAJLJ_00409 Restriction endonuclease	LEDLIN_01781 hypothetical protein	EKPIPM_01416 hypothetical protein, EKPIPM_02091 Restriction endonuclease, EKPIPM_02553 hypothetical protein	OFNEOA_01758 hypothetical protein		MAAGAB_01265 hypothetical protein	POMGJE_00876 hypothetical protein	EPMNHD_01549 hypothetical protein	CEPLCJ_00014 Restriction endonuclease, CEPLCJ_02224 hypothetical protein	OOJHFL_00456 hypothetical protein, OOJHFL_00570 hypothetical protein, OOJHFL_01781 Restriction endonuclease	PAGOGN_00782 hypothetical protein, PAGOGN_01082 hypothetical protein	FBHPPK_01347 hypothetical protein	NAELGF_00365 hypothetical protein, NAELGF_01499 hypothetical protein	NEOIOC_00014 Restriction endonuclease, NEOIOC_01749 hypothetical protein	AMCHJB_00762 Restriction endonuclease	EJJKKB_01375 Restriction endonuclease	LMNGKF_01566 Restriction endonuclease	DGNNGM_01566 Restriction endonuclease	NEJOMA_01788 hypothetical protein	APNJGA_01322 hypothetical protein	BCAKGK_01525 hypothetical protein	OCCPHD_00368 hypothetical protein, OCCPHD_01878 hypothetical protein
OG0000049	MMPODD_01463 PRD domain-containing protein		LDOCIP_01275 PRD domain-containing protein	BEBKIL_01402 PRD domain-containing protein	DDKOIL_01339 PRD domain-containing protein, DDKOIL_01620 PRD domain-containing protein		NFMFAK_01641 PRD domain-containing protein			EFPAJP_01454 PRD domain-containing protein	NKALEB_01549 PRD domain-containing protein	DKMFHI_01565 PRD domain-containing protein, DKMFHI_02651 PRD domain-containing protein	FFFKOE_02056 PRD domain-containing protein	CCBCGF_01132 PRD domain-containing protein	JGDBPP_00805 PRD domain-containing protein, JGDBPP_02241 PRD domain-containing protein	FAGMOA_01284 PRD domain-containing protein, FAGMOA_01353 PRD domain-containing protein	ILCFDA_00804 PRD domain-containing protein, ILCFDA_02207 PRD domain-containing protein	IGDPFC_01418 PRD domain-containing protein, IGDPFC_01765 PRD domain-containing protein	IADDAB_01358 PRD domain-containing protein, IADDAB_01718 PRD domain-containing protein	PNNMJO_01485 PRD domain-containing protein, PNNMJO_01699 PRD domain-containing protein	LNCHJI_01827 PRD domain-containing protein		CFPJLB_01998 PRD domain-containing protein	ILABDB_01532 PRD domain-containing protein, ILABDB_01747 PRD domain-containing protein	ICINKH_01539 PRD domain-containing protein, ICINKH_01735 PRD domain-containing protein	AMPADN_01454 PRD domain-containing protein	NNLOGP_01292 PRD domain-containing protein, NNLOGP_01594 PRD domain-containing protein		LEDLIN_01121 PRD domain-containing protein, LEDLIN_01793 PRD domain-containing protein	EKPIPM_01428 PRD domain-containing protein	OFNEOA_01746 PRD domain-containing protein	HBDIAC_02183 PRD domain-containing protein	MAAGAB_01253 PRD domain-containing protein	POMGJE_00888 PRD domain-containing protein	EPMNHD_01561 PRD domain-containing protein	CEPLCJ_02212 PRD domain-containing protein	OOJHFL_00558 PRD domain-containing protein		FBHPPK_01359 PRD domain-containing protein	NAELGF_01487 PRD domain-containing protein, NAELGF_01702 PRD domain-containing protein	NEOIOC_01737 PRD domain-containing protein	AMCHJB_01449 PRD domain-containing protein				NEJOMA_01776 PRD domain-containing protein	APNJGA_01334 PRD domain-containing protein	BCAKGK_01537 PRD domain-containing protein	OCCPHD_01866 PRD domain-containing protein
OG0000051	MMPODD_01564 VraH family protein, MMPODD_01609 VraH family protein, MMPODD_02795 VraH family protein	CGEGBA_01205 VraH family protein	LDOCIP_01761 VraH family protein, LDOCIP_01806 VraH family protein	BEBKIL_00380 VraH family protein, BEBKIL_02656 VraH family protein	DDKOIL_00865 VraH family protein	PKPAKM_00491 VraH family protein	NFMFAK_00453 VraH family protein, NFMFAK_00511 VraH family protein	KCJIAA_01781 VraH family protein	BDJIBN_01539 VraH family protein	EFPAJP_00178 VraH family protein, EFPAJP_00236 VraH family protein	NKALEB_00416 VraH family protein	DKMFHI_00948 VraH family protein, DKMFHI_02661 VraH family protein, DKMFHI_02811 Phage protein	FFFKOE_00936 VraH family protein	CCBCGF_01633 VraH family protein	JGDBPP_01657 VraH family protein	FAGMOA_00973 VraH family protein	ILCFDA_01296 VraH family protein	IGDPFC_00950 VraH family protein	IADDAB_00305 VraH family protein	PNNMJO_00304 VraH family protein	LNCHJI_00424 VraH family protein	PCPIIF_02111 VraH family protein	CFPJLB_01000 VraH family protein	ILABDB_01081 VraH family protein	ICINKH_00425 VraH family protein	AMPADN_00454 VraH family protein, AMPADN_00512 VraH family protein	NNLOGP_01115 VraH family protein	OPAJLJ_02111 VraH family protein	LEDLIN_00489 hypothetical protein, LEDLIN_00649 VraH family protein	EKPIPM_01806 VraH family protein	OFNEOA_00388 VraH family protein, OFNEOA_00834 VraH family protein, OFNEOA_02695 VraH family protein	HBDIAC_00411 VraH family protein	MAAGAB_00761 VraH family protein	POMGJE_01172 VraH family protein	EPMNHD_01922 VraH family protein	CEPLCJ_00869 VraH family protein	OOJHFL_01372 VraH family protein	PAGOGN_02174 VraH family protein	FBHPPK_00254 VraH family protein	NAELGF_00425 VraH family protein	NEOIOC_00870 VraH family protein	AMCHJB_00177 VraH family protein, AMCHJB_00235 VraH family protein				NEJOMA_01415 VraH family protein	APNJGA_00256 VraH family protein, APNJGA_00701 VraH family protein	BCAKGK_00389 VraH family protein, BCAKGK_00834 VraH family protein	OCCPHD_00420 VraH family protein
OG0000052	MMPODD_02613 SDR family oxidoreductase	CGEGBA_00682 SDR family oxidoreductase	LDOCIP_02619 SDR family oxidoreductase	BEBKIL_01850 SDR family oxidoreductase, BEBKIL_02615 SDR family oxidoreductase	DDKOIL_01733 SDR family oxidoreductase, DDKOIL_02681 SDR family oxidoreductase	PKPAKM_01259 SDR family oxidoreductase	NFMFAK_00032 SDR family oxidoreductase	KCJIAA_00031 SDR family oxidoreductase	BDJIBN_01997 SDR family oxidoreductase	EFPAJP_00658 Enoyl-ACP reductase-like protein, EFPAJP_00659 SDR family oxidoreductase	NKALEB_01208 SDR family oxidoreductase	DKMFHI_01796 SDR family oxidoreductase, DKMFHI_02596 SDR family oxidoreductase	FFFKOE_01665 SDR family oxidoreductase, FFFKOE_02583 SDR family oxidoreductase	CCBCGF_02043 SDR family oxidoreductase, CCBCGF_02642 SDR family oxidoreductase	JGDBPP_02012 SDR family oxidoreductase	FAGMOA_02441 SDR family oxidoreductase	ILCFDA_01777 SDR family oxidoreductase	IGDPFC_01846 SDR family oxidoreductase	IADDAB_01945 SDR family oxidoreductase	PNNMJO_01996 SDR family oxidoreductase	LNCHJI_02046 SDR family oxidoreductase	PCPIIF_00461 SDR family oxidoreductase	CFPJLB_01945 SDR family oxidoreductase	ILABDB_01942 SDR family oxidoreductase, ILABDB_02610 SDR family oxidoreductase	ICINKH_01883 SDR family oxidoreductase	AMPADN_00032 SDR family oxidoreductase	NNLOGP_01805 SDR family oxidoreductase, NNLOGP_02605 SDR family oxidoreductase	OPAJLJ_00703 SDR family oxidoreductase	LEDLIN_01640 SDR family oxidoreductase	EKPIPM_01662 SDR family oxidoreductase	OFNEOA_02214 SDR family oxidoreductase	HBDIAC_01835 SDR family oxidoreductase	MAAGAB_01592 SDR family oxidoreductase	POMGJE_00610 SDR family oxidoreductase	EPMNHD_01283 SDR family oxidoreductase		OOJHFL_01745 SDR family oxidoreductase	PAGOGN_01350 SDR family oxidoreductase	FBHPPK_01072 SDR family oxidoreductase	NAELGF_01999 SDR family oxidoreductase, NAELGF_02673 SDR family oxidoreductase		AMCHJB_00656 SDR family oxidoreductase	EJJKKB_00936 SDR family oxidoreductase, EJJKKB_02914 SDR family oxidoreductase	LMNGKF_01466 SDR family oxidoreductase	DGNNGM_01466 SDR family oxidoreductase	NEJOMA_01954 SDR family oxidoreductase	APNJGA_01068 SDR family oxidoreductase	BCAKGK_02226 SDR family oxidoreductase, BCAKGK_02627 SDR family oxidoreductase	OCCPHD_02046 SDR family oxidoreductase
OG0000053	MMPODD_02615 MerR family transcriptional regulator	CGEGBA_00680 MerR family transcriptional regulator	LDOCIP_02621 MerR family transcriptional regulator	BEBKIL_01852 MerR family transcriptional regulator, BEBKIL_02617 MerR family transcriptional regulator	DDKOIL_01735 MerR family transcriptional regulator, DDKOIL_02679 MerR family transcriptional regulator	PKPAKM_01257 MerR family transcriptional regulator	NFMFAK_00034 MerR family transcriptional regulator	KCJIAA_00033 MerR family transcriptional regulator	BDJIBN_01999 MerR family transcriptional regulator	EFPAJP_00656 MerR family transcriptional regulator	NKALEB_01210 MerR family transcriptional regulator	DKMFHI_01798 MerR family transcriptional regulator, DKMFHI_02598 MerR family transcriptional regulator	FFFKOE_01663 MerR family transcriptional regulator, FFFKOE_02581 MerR family transcriptional regulator	CCBCGF_02041 MerR family transcriptional regulator, CCBCGF_02644 MerR family transcriptional regulator	JGDBPP_02010 MerR family transcriptional regulator	FAGMOA_02439 MerR family transcriptional regulator	ILCFDA_01779 MerR family transcriptional regulator	IGDPFC_01848 MerR family transcriptional regulator	IADDAB_01947 MerR family transcriptional regulator	PNNMJO_01994 MerR family transcriptional regulator	LNCHJI_02044 MerR family transcriptional regulator	PCPIIF_00463 MerR family transcriptional regulator	CFPJLB_01943 MerR family transcriptional regulator	ILABDB_01944 MerR family transcriptional regulator, ILABDB_02612 MerR family transcriptional regulator	ICINKH_01885 MerR family transcriptional regulator	AMPADN_00034 MerR family transcriptional regulator	NNLOGP_01803 MerR family transcriptional regulator, NNLOGP_02607 MerR family transcriptional regulator	OPAJLJ_00701 MerR family transcriptional regulator	LEDLIN_01642 MerR family transcriptional regulator	EKPIPM_01660 MerR family transcriptional regulator	OFNEOA_02216 MerR family transcriptional regulator	HBDIAC_01837 MerR family transcriptional regulator	MAAGAB_01590 MerR family transcriptional regulator	POMGJE_00612 MerR family transcriptional regulator	EPMNHD_01285 MerR family transcriptional regulator	CEPLCJ_02035 MerR family transcriptional regulator	OOJHFL_01743 MerR family transcriptional regulator	PAGOGN_01348 MerR family transcriptional regulator	FBHPPK_01074 MerR family transcriptional regulator	NAELGF_01997 MerR family transcriptional regulator, NAELGF_02675 MerR family transcriptional regulator	NEOIOC_02254 MerR family transcriptional regulator	AMCHJB_00654 MerR family transcriptional regulator	EJJKKB_00934 MerR family transcriptional regulator, EJJKKB_02916 MerR family transcriptional regulator	LMNGKF_01464 MerR family transcriptional regulator	DGNNGM_01464 MerR family transcriptional regulator	NEJOMA_01956 MerR family transcriptional regulator	APNJGA_01070 MerR family transcriptional regulator	BCAKGK_02224 MerR family transcriptional regulator, BCAKGK_02629 MerR family transcriptional regulator	OCCPHD_02048 MerR family transcriptional regulator
OG0000054	MMPODD_02632 GNAT family N-acetyltransferase	CGEGBA_00663 N-acetyltransferase	LDOCIP_02638 GNAT family N-acetyltransferase	BEBKIL_01873 GNAT family N-acetyltransferase, BEBKIL_02601 N-acetyltransferase domain-containing protein	DDKOIL_01756 GNAT family N-acetyltransferase	PKPAKM_01240 N-acetyltransferase	NFMFAK_00051 N-acetyltransferase	KCJIAA_00050 N-acetyltransferase	BDJIBN_02016 N-acetyltransferase	EFPAJP_00639 N-acetyltransferase	NKALEB_01227 GNAT family N-acetyltransferase	DKMFHI_01815 GNAT family N-acetyltransferase, DKMFHI_02606 Putative GNAT family acetyltransferase	FFFKOE_01646 GNAT family N-acetyltransferase	CCBCGF_02024 GNAT family N-acetyltransferase	JGDBPP_01993 GNAT family N-acetyltransferase	FAGMOA_02422 GNAT family N-acetyltransferase	ILCFDA_01796 GNAT family N-acetyltransferase	IGDPFC_01865 GNAT family N-acetyltransferase	IADDAB_01964 GNAT family N-acetyltransferase	PNNMJO_01977 GNAT family N-acetyltransferase	LNCHJI_02027 GNAT family N-acetyltransferase	PCPIIF_00480 N-acetyltransferase	CFPJLB_01926 GNAT family N-acetyltransferase	ILABDB_01961 GNAT family N-acetyltransferase, ILABDB_02595 Putative GNAT family acetyltransferase	ICINKH_01902 GNAT family N-acetyltransferase, ICINKH_02704 Putative GNAT family acetyltransferase	AMPADN_00051 N-acetyltransferase	NNLOGP_01786 GNAT family N-acetyltransferase, NNLOGP_02590 Putative GNAT family acetyltransferase	OPAJLJ_00684 N-acetyltransferase, OPAJLJ_02760 N-acetyltransferase domain-containing protein	LEDLIN_01659 GNAT family N-acetyltransferase, LEDLIN_02684 N-acetyltransferase domain-containing protein	EKPIPM_01643 GNAT family N-acetyltransferase	OFNEOA_02233 GNAT family N-acetyltransferase, OFNEOA_02671 Putative GNAT family acetyltransferase	HBDIAC_01854 GNAT family N-acetyltransferase	MAAGAB_01573 GNAT family N-acetyltransferase	POMGJE_00629 GNAT family N-acetyltransferase	EPMNHD_01302 GNAT family N-acetyltransferase	CEPLCJ_02052 GNAT family N-acetyltransferase	OOJHFL_01726 GNAT family N-acetyltransferase	PAGOGN_01331 GNAT family N-acetyltransferase	FBHPPK_01091 GNAT family N-acetyltransferase	NAELGF_01980 GNAT family N-acetyltransferase	NEOIOC_02237 GNAT family N-acetyltransferase	AMCHJB_00637 N-acetyltransferase	EJJKKB_00917 N-acetyltransferase, EJJKKB_02926 N-acetyltransferase domain-containing protein	LMNGKF_01447 N-acetyltransferase	DGNNGM_01447 N-acetyltransferase	NEJOMA_01973 GNAT family N-acetyltransferase	APNJGA_01087 GNAT family N-acetyltransferase	BCAKGK_02207 GNAT family N-acetyltransferase	OCCPHD_02065 GNAT family N-acetyltransferase
OG0000055	MMPODD_01023 HTH araC/xylS-type domain-containing protein	CGEGBA_02249 AraC family transcriptional regulator	LDOCIP_01028 HTH araC/xylS-type domain-containing protein	BEBKIL_01805 HTH araC/xylS-type domain-containing protein	DDKOIL_01688 HTH araC/xylS-type domain-containing protein	PKPAKM_01782 AraC family transcriptional regulator	NFMFAK_01575 AraC family transcriptional regulator, NFMFAK_01576 AraC family transcriptional regulator	KCJIAA_01212 AraC family transcriptional regulator	BDJIBN_01203 AraC family transcriptional regulator	EFPAJP_01388 AraC family transcriptional regulator, EFPAJP_01389 AraC family transcriptional regulator	NKALEB_02138 HTH araC/xylS-type domain-containing protein	DKMFHI_01500 HTH araC/xylS-type domain-containing protein	FFFKOE_00997 HTH araC/xylS-type domain-containing protein	CCBCGF_01570 hypothetical protein, CCBCGF_01571 AraC family transcriptional regulator	JGDBPP_00870 hypothetical protein, JGDBPP_00871 AraC family transcriptional regulator	FAGMOA_01417 HTH araC/xylS-type domain-containing protein	ILCFDA_00869 hypothetical protein, ILCFDA_00870 AraC family transcriptional regulator	IGDPFC_01354 HTH araC/xylS-type domain-containing protein	IADDAB_01422 HTH araC/xylS-type domain-containing protein	PNNMJO_01634 AraC family transcriptional regulator, PNNMJO_01635 hypothetical protein	LNCHJI_02537 HTH araC/xylS-type domain-containing protein	PCPIIF_01148 AraC family transcriptional regulator	CFPJLB_02574 HTH araC/xylS-type domain-containing protein	ILABDB_01682 HTH araC/xylS-type domain-containing protein	ICINKH_01603 hypothetical protein, ICINKH_01604 AraC family transcriptional regulator	AMPADN_01388 AraC family transcriptional regulator, AMPADN_01389 AraC family transcriptional regulator	NNLOGP_01658 hypothetical protein, NNLOGP_01659 AraC family transcriptional regulator	OPAJLJ_01147 AraC family transcriptional regulator	LEDLIN_01185 Regulatory protein	EKPIPM_00757 HTH araC/xylS-type domain-containing protein	OFNEOA_01558 HTH araC/xylS-type domain-containing protein	HBDIAC_01396 HTH araC/xylS-type domain-containing protein	MAAGAB_01637 HTH araC/xylS-type domain-containing protein	POMGJE_00407 HTH araC/xylS-type domain-containing protein	EPMNHD_01080 HTH araC/xylS-type domain-containing protein	CEPLCJ_01465 HTH araC/xylS-type domain-containing protein	OOJHFL_00892 HTH araC/xylS-type domain-containing protein	PAGOGN_01662 HTH araC/xylS-type domain-containing protein	FBHPPK_02188 HTH araC/xylS-type domain-containing protein	NAELGF_01637 AraC family transcriptional regulator, NAELGF_01638 hypothetical protein	NEOIOC_01490 HTH araC/xylS-type domain-containing protein	AMCHJB_01383 AraC family transcriptional regulator, AMCHJB_01384 AraC family transcriptional regulator	EJJKKB_00419 AraC family transcriptional regulator	LMNGKF_00638 AraC family transcriptional regulator	DGNNGM_00638 AraC family transcriptional regulator	NEJOMA_01137 HTH araC/xylS-type domain-containing protein	APNJGA_01910 HTH araC/xylS-type domain-containing protein	BCAKGK_01724 HTH araC/xylS-type domain-containing protein	OCCPHD_01757 HTH araC/xylS-type domain-containing protein
OG0000056	MMPODD_01424 NAD-dependent epimerase/dehydratase family protein, MMPODD_02116 UDP-glucose 4-epimerase GalE	CGEGBA_02103 UDP-glucose 4-epimerase GalE	LDOCIP_01314 NAD-dependent epimerase/dehydratase family protein, LDOCIP_02202 UDP-glucose 4-epimerase GalE	BEBKIL_02067 UDP-glucose 4-epimerase GalE	DDKOIL_02065 UDP-glucose 4-epimerase GalE	PKPAKM_02124 UDP-glucose 4-epimerase GalE	NFMFAK_02189 UDP-glucose 4-epimerase GalE, NFMFAK_02660 NAD-dependent epimerase/dehydratase family protein	KCJIAA_01990 UDP-glucose 4-epimerase GalE	BDJIBN_00876 UDP-glucose 4-epimerase GalE	EFPAJP_02219 UDP-glucose 4-epimerase GalE, EFPAJP_02774 NAD-dependent epimerase/dehydratase family protein	NKALEB_01812 UDP-glucose 4-epimerase GalE, NKALEB_02689 NAD-dependent epimerase/dehydratase family protein	DKMFHI_01701 UDP-glucose 4-epimerase GalE	FFFKOE_01315 UDP-glucose 4-epimerase GalE	CCBCGF_02192 UDP-glucose 4-epimerase GalE	JGDBPP_01764 NAD-dependent epimerase/dehydratase family protein, JGDBPP_02131 UDP-glucose 4-epimerase GalE	FAGMOA_01863 UDP-glucose 4-epimerase GalE	ILCFDA_01692 NAD-dependent epimerase/dehydratase family protein, ILCFDA_01998 UDP-glucose 4-epimerase GalE	IGDPFC_02083 UDP-glucose 4-epimerase GalE	IADDAB_01858 Protein CapI, IADDAB_01862 NAD-dependent epimerase/dehydratase family protein, IADDAB_02175 UDP-glucose 4-epimerase GalE	PNNMJO_02114 UDP-glucose 4-epimerase GalE	LNCHJI_00047 NAD-dependent epimerase/dehydratase family protein, LNCHJI_01446 UDP-glucose 4-epimerase GalE	PCPIIF_00991 UDP-glucose 4-epimerase GalE	CFPJLB_01477 UDP-glucose 4-epimerase GalE	ILABDB_02156 UDP-glucose 4-epimerase GalE	ICINKH_02101 UDP-glucose 4-epimerase GalE	AMPADN_02201 UDP-glucose 4-epimerase GalE, AMPADN_02508 NAD-dependent epimerase/dehydratase family protein	NNLOGP_01924 UDP-glucose 4-epimerase GalE	OPAJLJ_00990 UDP-glucose 4-epimerase GalE	LEDLIN_02015 UDP-glucose 4-epimerase GalE	EKPIPM_01997 UDP-glucose 4-epimerase GalE	OFNEOA_02095 UDP-glucose 4-epimerase GalE	HBDIAC_01713 UDP-glucose 4-epimerase GalE	MAAGAB_01963 UDP-glucose 4-epimerase GalE	POMGJE_00090 UDP-glucose 4-epimerase GalE	EPMNHD_00763 UDP-glucose 4-epimerase GalE	CEPLCJ_01898 UDP-glucose 4-epimerase GalE	OOJHFL_01575 UDP-glucose 4-epimerase GalE	PAGOGN_02300 UDP-glucose 4-epimerase GalE	FBHPPK_01671 UDP-glucose 4-epimerase GalE	NAELGF_02116 UDP-glucose 4-epimerase GalE	NEOIOC_02045 UDP-glucose 4-epimerase GalE	AMCHJB_02230 UDP-glucose 4-epimerase GalE, AMCHJB_02581 NAD-dependent epimerase/dehydratase family protein	EJJKKB_00093 UDP-glucose 4-epimerase GalE	LMNGKF_00964 UDP-glucose 4-epimerase GalE	DGNNGM_00964 UDP-glucose 4-epimerase GalE	NEJOMA_00820 UDP-glucose 4-epimerase GalE	APNJGA_01592 UDP-glucose 4-epimerase GalE	BCAKGK_02042 UDP-glucose 4-epimerase GalE	OCCPHD_00048 NAD-dependent epimerase/dehydratase family protein, OCCPHD_01432 UDP-glucose 4-epimerase GalE
OG0000057	MMPODD_02040 3-hexulose-6-phosphate synthase 3	CGEGBA_00816 3-hexulose-6-phosphate synthase 3, CGEGBA_02880 3-hexulose-6-phosphate synthase 2	LDOCIP_02039 3-hexulose-6-phosphate synthase 3	BEBKIL_00101 3-hexulose-6-phosphate synthase 3	DDKOIL_01943 3-hexulose-6-phosphate synthase 3	PKPAKM_00102 3-hexulose-6-phosphate synthase 3, PKPAKM_02789 3-hexulose-6-phosphate synthase 2	NFMFAK_00195 3-hexulose-6-phosphate synthase 3	KCJIAA_01631 3-hexulose-6-phosphate synthase 3, KCJIAA_02790 3-hexulose-6-phosphate synthase, KCJIAA_02796 3-hexulose-6-phosphate synthase 2	BDJIBN_01854 3-hexulose-6-phosphate synthase 3	EFPAJP_00495 3-hexulose-6-phosphate synthase 3	NKALEB_00109 3-hexulose-6-phosphate synthase 3	DKMFHI_02120 3-hexulose-6-phosphate synthase 3	FFFKOE_01929 3-hexulose-6-phosphate synthase 3, FFFKOE_02652 3-hexulose-6-phosphate synthase 2	CCBCGF_00903 3-hexulose-6-phosphate synthase 3, CCBCGF_02656 3-hexulose-6-phosphate synthase 2	JGDBPP_01097 3-hexulose-6-phosphate synthase 3	FAGMOA_00670 3-hexulose-6-phosphate synthase 3, FAGMOA_02608 3-hexulose-6-phosphate synthase 3	ILCFDA_02254 3-hexulose-6-phosphate synthase 3	IGDPFC_01233 3-hexulose-6-phosphate synthase 3	IADDAB_00611 3-hexulose-6-phosphate synthase 3	PNNMJO_00623 3-hexulose-6-phosphate synthase 3	LNCHJI_00108 3-hexulose-6-phosphate synthase 3	PCPIIF_01391 3-hexulose-6-phosphate synthase 3, PCPIIF_02775 orotidine 5'-phosphate decarboxylase / HUMPS family protein	CFPJLB_01282 3-hexulose-6-phosphate synthase 3, CFPJLB_02647 3-hexulose-6-phosphate synthase 2, CFPJLB_02654 3-hexulose-6-phosphate synthase 2	ILABDB_00923 3-hexulose-6-phosphate synthase 3	ICINKH_00106 3-hexulose-6-phosphate synthase 3	AMPADN_00195 3-hexulose-6-phosphate synthase 3	NNLOGP_00706 3-hexulose-6-phosphate synthase 3	OPAJLJ_01410 3-hexulose-6-phosphate synthase 3, OPAJLJ_02790 orotidine 5'-phosphate decarboxylase / HUMPS family protein	LEDLIN_02131 3-hexulose-6-phosphate synthase 3, LEDLIN_02700 3-hexulose-6-phosphate synthase 3	EKPIPM_01068 3-hexulose-6-phosphate synthase 3	OFNEOA_00106 3-hexulose-6-phosphate synthase 3	HBDIAC_00105 3-hexulose-6-phosphate synthase 3	MAAGAB_01046 3-hexulose-6-phosphate synthase 3	POMGJE_02330 3-hexulose-6-phosphate synthase 3	EPMNHD_02330 3-hexulose-6-phosphate synthase 3	CEPLCJ_01147 3-hexulose-6-phosphate synthase 3	OOJHFL_02420 3-hexulose-6-phosphate synthase 3, OOJHFL_02613 3-hexulose-6-phosphate synthase, OOJHFL_02619 3-hexulose-6-phosphate synthase 2	PAGOGN_01098 3-hexulose-6-phosphate synthase 2, PAGOGN_01941 3-hexulose-6-phosphate synthase 3	FBHPPK_02277 3-hexulose-6-phosphate synthase 3	NAELGF_00106 3-hexulose-6-phosphate synthase 3	NEOIOC_01172 3-hexulose-6-phosphate synthase 3	AMCHJB_00493 3-hexulose-6-phosphate synthase 3	EJJKKB_02748 3-hexulose-6-phosphate synthase 3	LMNGKF_02595 3-hexulose-6-phosphate synthase 3	DGNNGM_02756 3-hexulose-6-phosphate synthase 3	NEJOMA_02299 3-hexulose-6-phosphate synthase 3	APNJGA_02120 3-hexulose-6-phosphate synthase 3	BCAKGK_00106 3-hexulose-6-phosphate synthase 3	OCCPHD_00111 3-hexulose-6-phosphate synthase 3
OG0000058	MMPODD_00892 peptidoglycan DD-metalloendopeptidase family protein, MMPODD_02296 lysostaphin	CGEGBA_00150 lysostaphin, CGEGBA_01080 lysostaphin	LDOCIP_00092 phage tail tape measure protein, LDOCIP_01180 lysostaphin	BEBKIL_02409 lysostaphin	DDKOIL_02467 lysostaphin	PKPAKM_00366 lysostaphin, PKPAKM_02228 lysostaphin	NFMFAK_02372 lysostaphin	KCJIAA_01366 lysostaphin, KCJIAA_01690 phage tail tape measure protein	BDJIBN_01356 lysostaphin	EFPAJP_01231 lysostaphin	NKALEB_01678 lysostaphin	DKMFHI_02470 lysostaphin	FFFKOE_02498 lysostaphin	CCBCGF_01263 lysostaphin	JGDBPP_02512 lysostaphin	FAGMOA_01141 lysostaphin	ILCFDA_02511 lysostaphin	IGDPFC_01621 lysostaphin	IADDAB_01574 lysostaphin	PNNMJO_02445 lysostaphin	LNCHJI_02222 lysostaphin	PCPIIF_01302 lysostaphin	CFPJLB_00834 peptidoglycan DD-metalloendopeptidase family protein, CFPJLB_02121 lysostaphin	ILABDB_02575 lysostaphin	ICINKH_02446 lysostaphin	AMPADN_01231 lysostaphin	NNLOGP_02301 lysostaphin	OPAJLJ_01301 lysostaphin	LEDLIN_02587 lysostaphin	EKPIPM_02430 lysostaphin	OFNEOA_01619 lysostaphin	HBDIAC_01237 lysostaphin, HBDIAC_02713 lysostaphin	MAAGAB_02466 lysostaphin	POMGJE_00571 lysostaphin	EPMNHD_01244 lysostaphin	CEPLCJ_01627 lysostaphin	OOJHFL_02547 lysostaphin	PAGOGN_00794 lysostaphin, PAGOGN_01821 lysostaphin, PAGOGN_02869 lysostaphin	FBHPPK_02399 lysostaphin	NAELGF_02461 lysostaphin	NEOIOC_01652 lysostaphin	AMCHJB_01226 lysostaphin	EJJKKB_02615 lysostaphin	LMNGKF_02573 lysostaphin	DGNNGM_02684 lysostaphin	NEJOMA_00303 peptidoglycan DD-metalloendopeptidase family protein, NEJOMA_01301 lysostaphin	APNJGA_01459 lysostaphin	BCAKGK_01663 lysostaphin	OCCPHD_02525 lysostaphin
OG0000059	MMPODD_00999 DUF1624 domain-containing protein	CGEGBA_00568 DUF418 domain-containing protein, CGEGBA_01263 DUF418 domain-containing protein	LDOCIP_02315 DUF1624 domain-containing protein	BEBKIL_00437 DUF1624 domain-containing protein	DDKOIL_00922 DUF1624 domain-containing protein	PKPAKM_00549 DUF418 domain-containing protein, PKPAKM_01145 DUF418 domain-containing protein	NFMFAK_00144 DUF418 domain-containing protein, NFMFAK_00569 DUF418 domain-containing protein	KCJIAA_00147 DUF418 domain-containing protein, KCJIAA_01839 DUF418 domain-containing protein	BDJIBN_01481 DUF418 domain-containing protein, BDJIBN_02109 DUF418 domain-containing protein	EFPAJP_00120 DUF418 domain-containing protein, EFPAJP_00546 DUF418 domain-containing protein	NKALEB_00475 DUF1624 domain-containing protein	DKMFHI_01006 DUF1624 domain-containing protein	FFFKOE_00876 DUF1624 domain-containing protein	CCBCGF_01693 DUF1624 domain-containing protein	JGDBPP_01598 DUF1624 domain-containing protein	FAGMOA_01031 DUF1624 domain-containing protein	ILCFDA_01237 DUF1624 domain-containing protein	IGDPFC_00891 DUF1624 domain-containing protein	IADDAB_00248 DUF1624 domain-containing protein	PNNMJO_00247 DUF1624 domain-containing protein	LNCHJI_00484 DUF1624 domain-containing protein	PCPIIF_00576 DUF418 domain-containing protein, PCPIIF_02169 DUF418 domain-containing protein	CFPJLB_00940 DUF1624 domain-containing protein	ILABDB_01140 DUF1624 domain-containing protein	ICINKH_00482 DUF1624 domain-containing protein	AMPADN_00144 DUF418 domain-containing protein, AMPADN_00570 DUF418 domain-containing protein	NNLOGP_01058 DUF1624 domain-containing protein	OPAJLJ_00588 DUF418 domain-containing protein, OPAJLJ_02169 DUF418 domain-containing protein	LEDLIN_00708 DUF1624 domain-containing protein	EKPIPM_01747 DUF1624 domain-containing protein	OFNEOA_00447 DUF1624 domain-containing protein	HBDIAC_00469 DUF1624 domain-containing protein, HBDIAC_02041 DUF418 domain-containing protein	MAAGAB_00702 DUF1624 domain-containing protein	POMGJE_01112 DUF1624 domain-containing protein	EPMNHD_01982 DUF1624 domain-containing protein	CEPLCJ_00810 DUF1624 domain-containing protein	OOJHFL_01431 DUF1624 domain-containing protein	PAGOGN_01178 DUF418 domain-containing protein, PAGOGN_02116 DUF418 domain-containing protein	FBHPPK_00314 DUF1624 domain-containing protein	NAELGF_00482 DUF1624 domain-containing protein	NEOIOC_00811 DUF1624 domain-containing protein	AMCHJB_00119 DUF418 domain-containing protein, AMCHJB_00544 DUF418 domain-containing protein	EJJKKB_00726 hypothetical protein, EJJKKB_00727 hypothetical protein, EJJKKB_00820 DUF418 domain-containing protein, EJJKKB_02382 DUF418 domain-containing protein	LMNGKF_00043 DUF418 domain-containing protein, LMNGKF_01256 hypothetical protein, LMNGKF_01257 hypothetical protein, LMNGKF_01350 DUF418 domain-containing protein	DGNNGM_00489 DUF418 domain-containing protein, DGNNGM_01256 hypothetical protein, DGNNGM_01257 hypothetical protein, DGNNGM_01350 DUF418 domain-containing protein	NEJOMA_01355 DUF1624 domain-containing protein	APNJGA_00315 DUF1624 domain-containing protein	BCAKGK_00448 DUF1624 domain-containing protein	OCCPHD_00479 DUF1624 domain-containing protein
OG0000060	MMPODD_01323 LysR family transcriptional regulator	CGEGBA_00467 LysR family transcriptional regulator	LDOCIP_01415 LysR family transcriptional regulator	BEBKIL_01509 LysR family transcriptional regulator	DDKOIL_01217 LysR family transcriptional regulator	PKPAKM_01044 LysR family transcriptional regulator	NFMFAK_01862 LysR family transcriptional regulator	KCJIAA_00226 LysR family transcriptional regulator	BDJIBN_02184 LysR family transcriptional regulator	EFPAJP_01897 LysR family transcriptional regulator	NKALEB_01395 LysR family transcriptional regulator	DKMFHI_01293 LysR family transcriptional regulator, DKMFHI_02679 Transcriptional regulator	FFFKOE_01485 LysR family transcriptional regulator	CCBCGF_01027 LysR family transcriptional regulator	JGDBPP_01835 LysR family transcriptional regulator	FAGMOA_01763 LysR family transcriptional regulator	ILCFDA_01621 LysR family transcriptional regulator	IGDPFC_02414 LysR family transcriptional regulator	IADDAB_01784 LysR family transcriptional regulator, IADDAB_02716 Transcriptional regulator	PNNMJO_01610 LysR family transcriptional regulator	LNCHJI_02359 LysR family transcriptional regulator	PCPIIF_00655 LysR family transcriptional regulator, PCPIIF_02768 Transcriptional regulator	CFPJLB_01763 LysR family transcriptional regulator, CFPJLB_02640 Transcriptional regulator	ILABDB_01397 LysR family transcriptional regulator, ILABDB_02588 Transcriptional regulator	ICINKH_02644 LysR family transcriptional regulator	AMPADN_01674 LysR family transcriptional regulator	NNLOGP_01418 LysR family transcriptional regulator, NNLOGP_02583 Transcriptional regulator	OPAJLJ_00509 LysR family transcriptional regulator, OPAJLJ_02784 Transcriptional regulator	LEDLIN_01566 LysR family transcriptional regulator	EKPIPM_01308 LysR family transcriptional regulator	OFNEOA_01922 LysR family transcriptional regulator	HBDIAC_02052 LysR family transcriptional regulator	MAAGAB_01405 LysR family transcriptional regulator, MAAGAB_02648 Transcriptional regulator	POMGJE_00797 LysR family transcriptional regulator	EPMNHD_01470 LysR family transcriptional regulator	CEPLCJ_01711 LysR family transcriptional regulator	OOJHFL_00679 LysR family transcriptional regulator	PAGOGN_01172 LysR family transcriptional regulator	FBHPPK_01254 LysR family transcriptional regulator	NAELGF_01613 LysR family transcriptional regulator	NEOIOC_01880 LysR family transcriptional regulator	AMCHJB_01908 LysR family transcriptional regulator	EJJKKB_00716 LysR family transcriptional regulator	LMNGKF_01246 LysR family transcriptional regulator	DGNNGM_01246 LysR family transcriptional regulator	NEJOMA_01867 LysR family transcriptional regulator	APNJGA_01243 LysR family transcriptional regulator, APNJGA_02611 Transcriptional regulator	BCAKGK_01421 LysR family transcriptional regulator	OCCPHD_02004 LysR family transcriptional regulator
OG0000061	MMPODD_01510 polysaccharide intercellular adhesin biosynthesis/export protein IcaC, MMPODD_02526 Adhesion protein	CGEGBA_02245 Adhesion protein	LDOCIP_01032 Adhesion protein, LDOCIP_01228 polysaccharide intercellular adhesin biosynthesis/export protein IcaC	BEBKIL_01809 Adhesion protein	DDKOIL_01692 Adhesion protein	PKPAKM_01778 Adhesion protein	NFMFAK_01571 Adhesion protein, NFMFAK_02663 Acyltransferase 3 domain-containing protein	KCJIAA_01216 Adhesion protein	BDJIBN_01207 Adhesion protein, BDJIBN_02188 Acyltransferase 3 domain-containing protein	EFPAJP_01384 Adhesion protein, EFPAJP_02771 Acyltransferase 3 domain-containing protein	NKALEB_02142 Adhesion protein	DKMFHI_01496 Adhesion protein	FFFKOE_00993 Adhesion protein	CCBCGF_01575 Adhesion protein	JGDBPP_00875 Adhesion protein	FAGMOA_01421 Adhesion protein	ILCFDA_00874 Adhesion protein	IGDPFC_01350 Adhesion protein	IADDAB_01426 Adhesion protein	PNNMJO_01630 Adhesion protein	LNCHJI_01776 polysaccharide intercellular adhesin biosynthesis/export protein IcaC, LNCHJI_02355 Acyltransferase 3 domain-containing protein, LNCHJI_02541 Adhesion protein	PCPIIF_01152 Adhesion protein	CFPJLB_01759 Acyltransferase 3 domain-containing protein, CFPJLB_02578 Adhesion protein	ILABDB_01678 Adhesion protein	ICINKH_01608 Adhesion protein	AMPADN_01384 Adhesion protein, AMPADN_02505 Acyltransferase 3 domain-containing protein	NNLOGP_01663 Adhesion protein	OPAJLJ_01151 Adhesion protein	LEDLIN_01189 Adhesion protein	EKPIPM_00753 Adhesion protein	OFNEOA_01562 Adhesion protein	HBDIAC_01392 Adhesion protein	MAAGAB_01633 Adhesion protein	POMGJE_00411 Adhesion protein	EPMNHD_01084 Adhesion protein	CEPLCJ_01469 Adhesion protein, CEPLCJ_01640 acyltransferase family protein	OOJHFL_00888 Adhesion protein	PAGOGN_01666 Adhesion protein	FBHPPK_02192 Adhesion protein	NAELGF_01633 Adhesion protein	NEOIOC_01494 Adhesion protein, NEOIOC_01951 acyltransferase family protein	AMCHJB_01379 Adhesion protein, AMCHJB_02584 Acyltransferase 3 domain-containing protein	EJJKKB_00423 Adhesion protein	LMNGKF_00634 Adhesion protein	DGNNGM_00634 Adhesion protein	NEJOMA_01141 Adhesion protein	APNJGA_01914 Adhesion protein	BCAKGK_01720 Adhesion protein	OCCPHD_01761 Adhesion protein
OG0000062	MMPODD_02614 Phage protein	CGEGBA_00681 Phage protein	LDOCIP_02620 Phage protein	BEBKIL_01851 Phage protein, BEBKIL_02616 Phage protein	DDKOIL_01734 Phage protein, DDKOIL_02680 Phage protein	PKPAKM_01258 Phage protein	NFMFAK_00033 Phage protein	KCJIAA_00032 Phage protein	BDJIBN_01998 Phage protein	EFPAJP_00657 Phage protein	NKALEB_01209 Phage protein	DKMFHI_01797 Phage protein, DKMFHI_02597 Phage protein	FFFKOE_01664 Phage protein, FFFKOE_02582 Phage protein	CCBCGF_02042 Phage protein, CCBCGF_02643 Phage protein	JGDBPP_02011 Phage protein	FAGMOA_02440 Phage protein	ILCFDA_01778 Phage protein	IGDPFC_01847 Phage protein	IADDAB_01946 Phage protein	PNNMJO_01995 Phage protein	LNCHJI_02045 Phage protein	PCPIIF_00462 Phage protein	CFPJLB_01944 Phage protein	ILABDB_01943 Phage protein, ILABDB_02611 Phage protein	ICINKH_01884 Phage protein	AMPADN_00033 Phage protein	NNLOGP_01804 Phage protein, NNLOGP_02606 Phage protein	OPAJLJ_00702 Phage protein	LEDLIN_01641 Phage protein	EKPIPM_01661 Phage protein	OFNEOA_02215 Phage protein	HBDIAC_01836 Phage protein	MAAGAB_01591 Phage protein	POMGJE_00611 Phage protein	EPMNHD_01284 Phage protein		OOJHFL_01744 Phage protein	PAGOGN_01349 Phage protein	FBHPPK_01073 Phage protein	NAELGF_01998 Phage protein, NAELGF_02674 Phage protein		AMCHJB_00655 Phage protein	EJJKKB_00935 Phage protein, EJJKKB_02915 Phage protein	LMNGKF_01465 Phage protein	DGNNGM_01465 Phage protein	NEJOMA_01955 Phage protein	APNJGA_01069 Phage protein	BCAKGK_02225 Phage protein, BCAKGK_02628 Phage protein	OCCPHD_02047 Phage protein
OG0000063	MMPODD_02715 DUF536 domain-containing protein, MMPODD_02773 Regulator of chromosome segregation-like C-terminal domain-containing protein	CGEGBA_02893 DUF536 domain-containing protein	LDOCIP_02740 DUF536 domain-containing protein, LDOCIP_02753 Regulator of chromosome segregation-like C-terminal domain-containing protein	BEBKIL_02571 Partitioning protein, BEBKIL_02623 Replication-associated protein	DDKOIL_02654 Replication-associated protein, DDKOIL_02669 DUF536 domain-containing protein	PKPAKM_02802 DUF536 domain-containing protein	NFMFAK_02835 Replication-associated protein	KCJIAA_02798 DUF536 domain-containing protein		EFPAJP_02802 Replication-associated protein	NKALEB_02694 DUF536 domain-containing protein, NKALEB_02703 Regulator of chromosome segregation-like C-terminal domain-containing protein	DKMFHI_02604 Regulator of chromosome segregation-like C-terminal domain-containing protein, DKMFHI_02691 Replication-associated protein	FFFKOE_02560 hypothetical protein	CCBCGF_02661 Replication-associated protein		FAGMOA_02627 Replication-associated protein, FAGMOA_02663 Partitioning protein			IADDAB_02744 Replication-associated protein	PNNMJO_02651 DUF536 domain-containing protein, PNNMJO_02695 Regulator of chromosome segregation-like C-terminal domain-containing protein	LNCHJI_02615 Regulator of chromosome segregation-like C-terminal domain-containing protein	PCPIIF_02756 DUF536 domain-containing protein	CFPJLB_02656 Hypothetical cytosolic protein	ILABDB_02597 Regulator of chromosome segregation-like C-terminal domain-containing protein	ICINKH_02672 Replication-associated protein, ICINKH_02706 Regulator of chromosome segregation-like C-terminal domain-containing protein	AMPADN_02832 Replication-associated protein	NNLOGP_02592 Regulator of chromosome segregation-like C-terminal domain-containing protein	OPAJLJ_02778 Replication-associated protein, OPAJLJ_02795 DUF536 domain-containing protein, OPAJLJ_02808 DUF536 domain-containing protein	LEDLIN_02707 Replication-associated protein, LEDLIN_02718 DUF536 domain-containing protein	EKPIPM_02592 DUF536 domain-containing protein	OFNEOA_02673 Partitioning protein	HBDIAC_02580 Regulator of chromosome segregation-like C-terminal domain-containing protein, HBDIAC_02603 DUF536 domain-containing protein	MAAGAB_02674 DUF536 domain-containing protein				OOJHFL_02621 DUF536 domain-containing protein	PAGOGN_02774 DUF536 domain-containing protein, PAGOGN_02837 Replication-associated protein, PAGOGN_02860 DUF536 domain-containing protein		NAELGF_02686 Partitioning protein, NAELGF_02690 Replication-associated protein	NEOIOC_02631 DUF536 domain-containing protein		EJJKKB_02900 Regulator of chromosome segregation-like C-terminal domain-containing protein, EJJKKB_02924 Replication-associated protein			NEJOMA_02673 Regulator of chromosome segregation-like C-terminal domain-containing protein	APNJGA_02597 DUF536 domain-containing protein, APNJGA_02634 Partitioning protein	BCAKGK_02635 Partitioning protein, BCAKGK_02643 Replication-associated protein	OCCPHD_02627 Regulator of chromosome segregation-like C-terminal domain-containing protein
OG0000064	MMPODD_02716 Replication initiator protein, MMPODD_02772 Replication-associated protein RepA	CGEGBA_02837 Replication initiation protein	LDOCIP_02712 Replication initiator protein, LDOCIP_02752 Replication-associated protein RepA	BEBKIL_02570 Replication-associated protein RepA, BEBKIL_02600 Replication-associated protein RepA	DDKOIL_02655 Replication initiation protein, DDKOIL_02668 Replication initiator protein	PKPAKM_02803 Replication initiation protein	NFMFAK_02798 Replication-associated protein RepA	KCJIAA_02770 Replication initiation protein		EFPAJP_02801 Replication-associated protein RepA	NKALEB_02695 Replication initiator protein, NKALEB_02704 Replication-associated protein RepA	DKMFHI_02605 Replication-associated protein RepA, DKMFHI_02658 hypothetical protein	FFFKOE_02559 Replication-associated protein RepA	CCBCGF_02613 Replication-associated protein RepA		FAGMOA_02628 Replication initiator protein, FAGMOA_02664 Replication-associated protein RepA			IADDAB_02745 Replication initiator protein	PNNMJO_02652 Replication-associated protein RepA, PNNMJO_02696 Replication-associated protein RepA	LNCHJI_02616 Replication-associated protein RepA	PCPIIF_02757 Replication-associated protein RepA	CFPJLB_02631 Replication initiation protein	ILABDB_02596 Replication-associated protein RepA, ILABDB_02720 DnaD domain protein	ICINKH_02673 Replication initiator protein, ICINKH_02705 Replication-associated protein RepA	AMPADN_02831 Replication-associated protein RepA	NNLOGP_02591 Replication-associated protein RepA	OPAJLJ_02759 Replication-associated protein RepA, OPAJLJ_02796 Replication-associated protein RepA, OPAJLJ_02807 Replication initiator protein	LEDLIN_02683 Replication-associated protein RepA, LEDLIN_02719 Replication-associated protein RepA	EKPIPM_02591 Replication initiation protein	OFNEOA_02672 Replication-associated protein RepA	HBDIAC_02579 Replication-associated protein RepA, HBDIAC_02602 Replication initiator protein	MAAGAB_02675 Replication initiation protein				OOJHFL_02592 Replication initiation protein	PAGOGN_02773 Replication-associated protein RepA, PAGOGN_02836 Replication-associated protein RepA, PAGOGN_02861 Replication initiation protein		NAELGF_02687 Replication-associated protein RepA, NAELGF_02689 Replication initiator protein	NEOIOC_02611 Replication-associated protein RepA		EJJKKB_02899 Replication-associated protein RepA, EJJKKB_02925 Replication initiator protein			NEJOMA_02674 Replication-associated protein RepA	APNJGA_02598 Replication initiation protein, APNJGA_02633 Replication-associated protein RepA	BCAKGK_02636 Replication-associated protein RepA, BCAKGK_02644 Replication initiation protein	OCCPHD_02628 Replication-associated protein RepA
OG0000065	MMPODD_00629 SDR family NAD_P_-dependent oxidoreductase	CGEGBA_00369 SDR family NAD_P_-dependent oxidoreductase, CGEGBA_02889 SDR family oxidoreductase	LDOCIP_00693 SDR family NAD_P_-dependent oxidoreductase	BEBKIL_00747 SDR family NAD_P_-dependent oxidoreductase	DDKOIL_00069 SDR family NAD_P_-dependent oxidoreductase	PKPAKM_00946 SDR family NAD_P_-dependent oxidoreductase, PKPAKM_02798 SDR family oxidoreductase	NFMFAK_01970 SDR family NAD_P_-dependent oxidoreductase	KCJIAA_00333 SDR family NAD_P_-dependent oxidoreductase	BDJIBN_02446 SDR family NAD_P_-dependent oxidoreductase	EFPAJP_01789 SDR family NAD_P_-dependent oxidoreductase, EFPAJP_02806 SDR family oxidoreductase	NKALEB_02331 hypothetical protein, NKALEB_02332 SDR family NAD_P_-dependent oxidoreductase	DKMFHI_00058 SDR family NAD_P_-dependent oxidoreductase	FFFKOE_00069 hypothetical protein, FFFKOE_00070 SDR family NAD_P_-dependent oxidoreductase	CCBCGF_00009 SDR family NAD_P_-dependent oxidoreductase	JGDBPP_00571 SDR family NAD_P_-dependent oxidoreductase	FAGMOA_02522 SDR family NAD_P_-dependent oxidoreductase, FAGMOA_02614 Oxidoreductase	ILCFDA_00570 SDR family NAD_P_-dependent oxidoreductase	IGDPFC_00575 SDR family NAD_P_-dependent oxidoreductase	IADDAB_02362 SDR family NAD_P_-dependent oxidoreductase	PNNMJO_01300 SDR family NAD_P_-dependent oxidoreductase	LNCHJI_01289 SDR family NAD_P_-dependent oxidoreductase	PCPIIF_02238 SDR family NAD_P_-dependent oxidoreductase	CFPJLB_00068 SDR family NAD_P_-dependent oxidoreductase	ILABDB_00070 SDR family NAD_P_-dependent oxidoreductase	ICINKH_01301 SDR family NAD_P_-dependent oxidoreductase	AMPADN_01782 SDR family NAD_P_-dependent oxidoreductase, AMPADN_02836 SDR family oxidoreductase	NNLOGP_00380 SDR family NAD_P_-dependent oxidoreductase	OPAJLJ_01856 SDR family NAD_P_-dependent oxidoreductase	LEDLIN_00069 SDR family NAD_P_-dependent oxidoreductase	EKPIPM_02092 hypothetical protein, EKPIPM_02093 SDR family NAD_P_-dependent oxidoreductase	OFNEOA_01260 SDR family NAD_P_-dependent oxidoreductase, OFNEOA_01261 hypothetical protein		MAAGAB_02151 SDR family NAD_P_-dependent oxidoreductase, MAAGAB_02152 hypothetical protein	POMGJE_02045 SDR family NAD_P_-dependent oxidoreductase	EPMNHD_00606 SDR family NAD_P_-dependent oxidoreductase	CEPLCJ_00016 SDR family NAD_P_-dependent oxidoreductase	OOJHFL_01782 hypothetical protein, OOJHFL_01783 SDR family NAD_P_-dependent oxidoreductase	PAGOGN_02856 SDR family oxidoreductase	FBHPPK_00974 SDR family NAD_P_-dependent oxidoreductase	NAELGF_01301 SDR family NAD_P_-dependent oxidoreductase	NEOIOC_00016 SDR family NAD_P_-dependent oxidoreductase	AMCHJB_01784 SDR family NAD_P_-dependent oxidoreductase	EJJKKB_00597 SDR family NAD_P_-dependent oxidoreductase	LMNGKF_01128 SDR family NAD_P_-dependent oxidoreductase	DGNNGM_01128 SDR family NAD_P_-dependent oxidoreductase	NEJOMA_00068 SDR family NAD_P_-dependent oxidoreductase	APNJGA_01995 hypothetical protein, APNJGA_01996 SDR family NAD_P_-dependent oxidoreductase	BCAKGK_01270 SDR family NAD_P_-dependent oxidoreductase, BCAKGK_01271 hypothetical protein	OCCPHD_01274 SDR family NAD_P_-dependent oxidoreductase
OG0000066		CGEGBA_00337 Transcriptional regulator, CGEGBA_00832 Lrp/AsnC family transcriptional regulator		BEBKIL_00112 Lrp/AsnC family transcriptional regulator	DDKOIL_01930 Lrp/AsnC family transcriptional regulator	PKPAKM_00118 Lrp/AsnC family transcriptional regulator, PKPAKM_00914 Transcriptional regulator	NFMFAK_00211 Lrp/AsnC family transcriptional regulator, NFMFAK_00272 Transcriptional regulator, NFMFAK_01987 Transcriptional regulator, NFMFAK_02667 Lrp/AsnC family transcriptional regulator	KCJIAA_00366 Transcriptional regulator, KCJIAA_01555 Transcriptional regulator, KCJIAA_01622 Lrp/AsnC family transcriptional regulator	BDJIBN_01778 Transcriptional regulator, BDJIBN_01845 Lrp/AsnC family transcriptional regulator, BDJIBN_02400 Transcriptional regulator	EFPAJP_00418 Transcriptional regulator, EFPAJP_00479 Lrp/AsnC family transcriptional regulator, EFPAJP_01772 Transcriptional regulator, EFPAJP_02597 Lrp/AsnC family transcriptional regulator	NKALEB_00125 Lrp/AsnC family transcriptional regulator	DKMFHI_02133 Lrp/AsnC family transcriptional regulator		CCBCGF_00888 Lrp/AsnC family transcriptional regulator	JGDBPP_01112 Lrp/AsnC family transcriptional regulator	FAGMOA_00685 Lrp/AsnC family transcriptional regulator	ILCFDA_02239 Lrp/AsnC family transcriptional regulator	IGDPFC_01218 Lrp/AsnC family transcriptional regulator	IADDAB_00596 Lrp/AsnC family transcriptional regulator	PNNMJO_00608 Lrp/AsnC family transcriptional regulator	LNCHJI_00122 Lrp/AsnC family transcriptional regulator	PCPIIF_01400 Lrp/AsnC family transcriptional regulator, PCPIIF_01467 Transcriptional regulator, PCPIIF_02271 Transcriptional regulator	CFPJLB_01268 Lrp/AsnC family transcriptional regulator	ILABDB_00908 Lrp/AsnC family transcriptional regulator	ICINKH_00121 Lrp/AsnC family transcriptional regulator	AMPADN_00211 Lrp/AsnC family transcriptional regulator, AMPADN_00272 Transcriptional regulator, AMPADN_01799 Transcriptional regulator, AMPADN_02667 Lrp/AsnC family transcriptional regulator	NNLOGP_00691 Lrp/AsnC family transcriptional regulator	OPAJLJ_01419 Lrp/AsnC family transcriptional regulator, OPAJLJ_01486 Transcriptional regulator, OPAJLJ_01823 Transcriptional regulator	LEDLIN_02116 Lrp/AsnC family transcriptional regulator		OFNEOA_00121 Lrp/AsnC family transcriptional regulator	HBDIAC_00115 Lrp/AsnC family transcriptional regulator	MAAGAB_01030 Lrp/AsnC family transcriptional regulator	POMGJE_01396 Transcriptional regulator	EPMNHD_01698 Transcriptional regulator				FBHPPK_00051 Transcriptional regulator	NAELGF_00121 Lrp/AsnC family transcriptional regulator		AMCHJB_00416 Transcriptional regulator, AMCHJB_00477 Lrp/AsnC family transcriptional regulator, AMCHJB_01767 Transcriptional regulator, AMCHJB_02733 Lrp/AsnC family transcriptional regulator	EJJKKB_00557 Transcriptional regulator, EJJKKB_02106 Transcriptional regulator, EJJKKB_02173 Lrp/AsnC family transcriptional regulator	LMNGKF_01088 Transcriptional regulator, LMNGKF_02227 Transcriptional regulator, LMNGKF_02294 Lrp/AsnC family transcriptional regulator	DGNNGM_01088 Transcriptional regulator, DGNNGM_02227 Transcriptional regulator, DGNNGM_02294 Lrp/AsnC family transcriptional regulator	NEJOMA_01639 Transcriptional regulator	APNJGA_02106 Lrp/AsnC family transcriptional regulator	BCAKGK_00121 Lrp/AsnC family transcriptional regulator	OCCPHD_00126 Lrp/AsnC family transcriptional regulator
OG0000067	MMPODD_00212 Glycosyltransferase, MMPODD_01398 Putative teichoic acid biosynthesis protein E		LDOCIP_00276 Glycosyltransferase, LDOCIP_01340 Putative teichoic acid biosynthesis protein E	BEBKIL_01167 Glycosyltransferase	DDKOIL_00490 Glycosyltransferase		NFMFAK_02730 accessory Sec system glycosyltransferase GtfA	KCJIAA_00405 accessory Sec system glycosyltransferase GtfA	BDJIBN_02189 CDP-glycerol glycerophosphotransferase family protein	EFPAJP_02701 accessory Sec system glycosyltransferase GtfA	NKALEB_00858 Glycosyltransferase, NKALEB_00859 hypothetical protein, NKALEB_01499 Putative teichoic acid biosynthesis protein E	DKMFHI_00479 Glycosyl transferase family 1, DKMFHI_00480 glycosyltransferase, DKMFHI_02688 glycosyltransferase		CCBCGF_00001 Glycosyltransferase, CCBCGF_00427 Glycosyltransferase	JGDBPP_00153 Glycosyltransferase	FAGMOA_00421 Glycosyl transferase family 1, FAGMOA_00422 glycosyltransferase, FAGMOA_01701 Putative teichoic acid biosynthesis protein E	ILCFDA_00152 Glycosyltransferase	IGDPFC_00152 Glycosyltransferase	IADDAB_01038 Glycosyltransferase	PNNMJO_00879 Glycosyltransferase	LNCHJI_02354 Glycosyltransferase	PCPIIF_02795 accessory Sec system glycosyltransferase GtfA	CFPJLB_01758 Glycosyltransferase	ILABDB_00488 Glycosyltransferase	ICINKH_00880 Glycosyltransferase	AMPADN_02730 accessory Sec system glycosyltransferase GtfA	NNLOGP_02122 Glycosyltransferase	OPAJLJ_01784 accessory Sec system glycosyltransferase GtfA	LEDLIN_00486 Glycosyltransferase	EKPIPM_00316 Glycosyltransferase		HBDIAC_00811 glycosyltransferase, HBDIAC_00812 alpha-glucosyltransferase N-terminal domain-containing protein	MAAGAB_00319 hypothetical protein, MAAGAB_00320 Glycosyltransferase, MAAGAB_01304 Putative teichoic acid biosynthesis protein E	POMGJE_01623 Glycosyltransferase	EPMNHD_00184 Glycosyltransferase		OOJHFL_00123 Glycosyltransferase	PAGOGN_00383 Glycosyltransferase, PAGOGN_02759 Glycosyl transferase family 1 domain-containing protein	FBHPPK_00552 Glycosyltransferase	NAELGF_00880 Glycosyltransferase		AMCHJB_02779 accessory Sec system glycosyltransferase GtfA	EJJKKB_01843 Glycosyltransferase, EJJKKB_02300 accessory Sec system glycosyltransferase GtfA	LMNGKF_00521 Glycosyltransferase, LMNGKF_02421 accessory Sec system glycosyltransferase GtfA	DGNNGM_00011 Glycosyltransferase, DGNNGM_02421 accessory Sec system glycosyltransferase GtfA	NEJOMA_00548 Glycosyltransferase			OCCPHD_00857 Glycosyltransferase
OG0000068	MMPODD_00493 DNA repair protein RadC, MMPODD_01412 MPN domain-containing protein	CGEGBA_01796 DNA repair protein RadC	LDOCIP_00556 DNA repair protein RadC, LDOCIP_01326 MPN domain-containing protein	BEBKIL_00883 DNA repair protein RadC	DDKOIL_00205 DNA repair protein RadC	PKPAKM_01507 DNA repair protein RadC	NFMFAK_01298 DNA repair protein RadC	KCJIAA_00990 DNA repair protein RadC	BDJIBN_00608 DNA repair protein RadC, BDJIBN_02451 JAB domain-containing protein, BDJIBN_02720 MPN domain-containing protein	EFPAJP_00903 DNA repair protein RadC	NKALEB_01144 DNA repair protein RadC	DKMFHI_00194 DNA repair protein RadC	FFFKOE_00203 DNA repair protein RadC	CCBCGF_00142 DNA repair protein RadC	JGDBPP_00439 DNA repair protein RadC	FAGMOA_00136 DNA repair protein RadC	ILCFDA_00438 DNA repair protein RadC	IGDPFC_00439 DNA repair protein RadC	IADDAB_00752 DNA repair protein RadC	PNNMJO_01164 DNA repair protein RadC	LNCHJI_01152 DNA repair protein RadC	PCPIIF_00158 DNA repair protein RadC, PCPIIF_00733 hypothetical protein	CFPJLB_00201 DNA repair protein RadC, CFPJLB_02428 hypothetical protein	ILABDB_00202 DNA repair protein RadC	ICINKH_01165 DNA repair protein RadC	AMPADN_00902 DNA repair protein RadC	NNLOGP_00244 DNA repair protein RadC	OPAJLJ_00272 DNA repair protein RadC, OPAJLJ_00431 hypothetical protein	LEDLIN_00201 DNA repair protein RadC	EKPIPM_00600 DNA repair protein RadC	OFNEOA_01127 DNA repair protein RadC	HBDIAC_01092 DNA repair protein RadC	MAAGAB_00034 hypothetical protein, MAAGAB_01351 hypothetical protein	POMGJE_01907 DNA repair protein RadC	EPMNHD_00468 DNA repair protein RadC	CEPLCJ_00152 DNA repair protein RadC	OOJHFL_02150 DNA repair protein RadC	PAGOGN_00662 DNA repair protein RadC	FBHPPK_00838 DNA repair protein RadC	NAELGF_01165 DNA repair protein RadC	NEOIOC_00152 DNA repair protein RadC	AMCHJB_00898 DNA repair protein RadC	EJJKKB_01239 DNA repair protein RadC	LMNGKF_01702 DNA repair protein RadC	DGNNGM_01702 DNA repair protein RadC	NEJOMA_00205 DNA repair protein RadC	APNJGA_01004 DNA repair protein RadC	BCAKGK_01137 DNA repair protein RadC	OCCPHD_01141 DNA repair protein RadC
OG0000069	MMPODD_01524 DoxX family protein	CGEGBA_00236 DoxX family protein	LDOCIP_01214 DoxX family protein	BEBKIL_01346 DoxX family protein	DDKOIL_01396 DoxX family protein	PKPAKM_00815 DoxX family protein	NFMFAK_02087 DoxX family protein	KCJIAA_02387 DoxX family protein	BDJIBN_02292 DoxX family protein	EFPAJP_01672 DoxX family protein	NKALEB_01607 hypothetical protein, NKALEB_01608 DoxX family protein	DKMFHI_02181 DoxX family protein	FFFKOE_02111 hypothetical protein, FFFKOE_02112 DoxX family protein	CCBCGF_01193 hypothetical protein, CCBCGF_01194 DoxX family protein	JGDBPP_02323 DoxX family protein	FAGMOA_01206 DoxX family protein	ILCFDA_02125 DoxX family protein	IGDPFC_01687 DoxX family protein	IADDAB_01639 DoxX family protein	PNNMJO_01407 DoxX family protein	LNCHJI_01762 DoxX family protein	PCPIIF_01964 DoxX family protein	CFPJLB_02053 DoxX family protein	ILABDB_01610 DoxX family protein	ICINKH_01657 DoxX family protein	AMPADN_01899 DoxX family protein	NNLOGP_01214 DoxX family protein	OPAJLJ_02339 DoxX family protein	LEDLIN_01872 DoxX family protein	EKPIPM_01479 hypothetical protein, EKPIPM_01480 DoxX family protein	OFNEOA_01690 DoxX family protein, OFNEOA_01691 hypothetical protein	HBDIAC_02244 DoxX family protein	MAAGAB_01194 DoxX family protein, MAAGAB_01195 hypothetical protein	POMGJE_00954 DoxX family protein	EPMNHD_01627 DoxX family protein	CEPLCJ_02161 DoxX family protein	OOJHFL_00506 DoxX family protein, OOJHFL_00507 hypothetical protein	PAGOGN_00960 DoxX family protein	FBHPPK_01422 DoxX family protein	NAELGF_01409 DoxX family protein	NEOIOC_01686 DoxX family protein	AMCHJB_01667 DoxX family protein	EJJKKB_02226 hypothetical protein, EJJKKB_02227 DoxX family protein	LMNGKF_02347 hypothetical protein, LMNGKF_02348 DoxX family protein	DGNNGM_02347 hypothetical protein, DGNNGM_02348 DoxX family protein	NEJOMA_01710 DoxX family protein	APNJGA_01389 hypothetical protein, APNJGA_01390 DoxX family protein	BCAKGK_01592 hypothetical protein, BCAKGK_01593 DoxX family protein	OCCPHD_01810 DoxX family protein, OCCPHD_01811 hypothetical protein
OG0000070	MMPODD_02041 6-phospho-3-hexuloisomerase	CGEGBA_00817 6-phospho-3-hexuloisomerase, CGEGBA_02879 6-phospho 3-hexuloisomerase	LDOCIP_02038 6-phospho-3-hexuloisomerase	BEBKIL_00102 6-phospho-3-hexuloisomerase	DDKOIL_01942 6-phospho-3-hexuloisomerase	PKPAKM_00103 6-phospho-3-hexuloisomerase, PKPAKM_02788 6-phospho 3-hexuloisomerase	NFMFAK_00196 6-phospho-3-hexuloisomerase	KCJIAA_01630 6-phospho-3-hexuloisomerase, KCJIAA_02789 6-phospho 3-hexuloisomerase	BDJIBN_01853 6-phospho-3-hexuloisomerase	EFPAJP_00494 6-phospho-3-hexuloisomerase	NKALEB_00110 6-phospho-3-hexuloisomerase	DKMFHI_02121 6-phospho-3-hexuloisomerase	FFFKOE_01928 6-phospho-3-hexuloisomerase, FFFKOE_02653 6-phospho 3-hexuloisomerase	CCBCGF_00902 6-phospho-3-hexuloisomerase, CCBCGF_02655 6-phospho 3-hexuloisomerase	JGDBPP_01098 6-phospho-3-hexuloisomerase	FAGMOA_00671 6-phospho-3-hexuloisomerase, FAGMOA_02609 Sugar phosphate aminotransferase	ILCFDA_02253 6-phospho-3-hexuloisomerase	IGDPFC_01232 6-phospho-3-hexuloisomerase	IADDAB_00610 6-phospho-3-hexuloisomerase	PNNMJO_00622 6-phospho-3-hexuloisomerase	LNCHJI_00109 6-phospho-3-hexuloisomerase	PCPIIF_01392 6-phospho-3-hexuloisomerase, PCPIIF_02774 6-phospho 3-hexuloisomerase	CFPJLB_01281 6-phospho-3-hexuloisomerase, CFPJLB_02646 6-phospho 3-hexuloisomerase	ILABDB_00922 6-phospho-3-hexuloisomerase	ICINKH_00107 6-phospho-3-hexuloisomerase	AMPADN_00196 6-phospho-3-hexuloisomerase	NNLOGP_00705 6-phospho-3-hexuloisomerase	OPAJLJ_01411 6-phospho-3-hexuloisomerase, OPAJLJ_02789 6-phospho 3-hexuloisomerase	LEDLIN_02130 6-phospho-3-hexuloisomerase, LEDLIN_02699 Sugar phosphate aminotransferase	EKPIPM_01069 6-phospho-3-hexuloisomerase, EKPIPM_02571 6-phospho 3-hexuloisomerase	OFNEOA_00107 6-phospho-3-hexuloisomerase	HBDIAC_00106 6-phospho-3-hexuloisomerase	MAAGAB_01045 6-phospho-3-hexuloisomerase	POMGJE_02331 6-phospho-3-hexuloisomerase	EPMNHD_02331 6-phospho-3-hexuloisomerase	CEPLCJ_01146 6-phospho-3-hexuloisomerase	OOJHFL_02419 6-phospho-3-hexuloisomerase, OOJHFL_02612 6-phospho 3-hexuloisomerase	PAGOGN_01097 6-phospho 3-hexuloisomerase, PAGOGN_01155 Isomerase, PAGOGN_01942 6-phospho-3-hexuloisomerase	FBHPPK_02278 6-phospho-3-hexuloisomerase	NAELGF_00107 6-phospho-3-hexuloisomerase	NEOIOC_01171 6-phospho-3-hexuloisomerase	AMCHJB_00492 6-phospho-3-hexuloisomerase	EJJKKB_02749 6-phospho-3-hexuloisomerase	LMNGKF_02594 6-phospho-3-hexuloisomerase	DGNNGM_02755 6-phospho-3-hexuloisomerase	NEJOMA_02300 6-phospho-3-hexuloisomerase	APNJGA_02119 6-phospho-3-hexuloisomerase	BCAKGK_00107 6-phospho-3-hexuloisomerase	OCCPHD_00112 6-phospho-3-hexuloisomerase
OG0000071	MMPODD_00038 DUF2179 domain-containing protein	CGEGBA_01038 DUF2179 domain-containing protein, CGEGBA_02609 DUF2179 domain-containing protein	LDOCIP_00038 DUF2179 domain-containing protein	BEBKIL_00645 DUF2179 domain-containing protein	DDKOIL_01129 DUF2179 domain-containing protein	PKPAKM_00324 DUF2179 domain-containing protein, PKPAKM_02867 DUF2179 domain-containing protein	NFMFAK_00414 DUF2179 domain-containing protein, NFMFAK_00854 DUF2179 domain-containing protein	KCJIAA_00587 DUF2179 domain-containing protein, KCJIAA_01413 DUF2179 domain-containing protein	BDJIBN_00138 DUF2179 domain-containing protein, BDJIBN_01635 DUF2179 domain-containing protein	EFPAJP_00275 DUF2179 domain-containing protein, EFPAJP_02056 DUF2179 domain-containing protein	NKALEB_00679 DUF2179 domain-containing protein	DKMFHI_01086 DUF2179 domain-containing protein	FFFKOE_00672 DUF2179 domain-containing protein	CCBCGF_00626 DUF2179 domain-containing protein	JGDBPP_01386 DUF2179 domain-containing protein	FAGMOA_01621 DUF2179 domain-containing protein	ILCFDA_01025 DUF2179 domain-containing protein	IGDPFC_00678 DUF2179 domain-containing protein	IADDAB_00035 DUF2179 domain-containing protein	PNNMJO_00035 DUF2179 domain-containing protein	LNCHJI_00692 DUF2179 domain-containing protein	PCPIIF_01607 DUF2179 domain-containing protein, PCPIIF_02435 DUF2179 domain-containing protein	CFPJLB_00667 DUF2179 domain-containing protein	ILABDB_01349 DUF2179 domain-containing protein	ICINKH_00694 DUF2179 domain-containing protein	AMPADN_00415 DUF2179 domain-containing protein, AMPADN_01998 DUF2179 domain-containing protein	NNLOGP_00845 DUF2179 domain-containing protein	OPAJLJ_01625 DUF2179 domain-containing protein, OPAJLJ_02409 DUF2179 domain-containing protein	LEDLIN_00923 DUF2179 domain-containing protein	EKPIPM_00135 DUF2179 domain-containing protein	OFNEOA_00650 DUF2179 domain-containing protein	HBDIAC_00320 DUF2179 domain-containing protein, HBDIAC_02547 DUF2179 domain-containing protein	MAAGAB_00499 DUF2179 domain-containing protein	POMGJE_02254 DUF2179 domain-containing protein	EPMNHD_02115 DUF2179 domain-containing protein	CEPLCJ_00608 DUF2179 domain-containing protein	OOJHFL_00304 DUF2179 domain-containing protein	PAGOGN_00143 DUF2179 domain-containing protein, PAGOGN_02577 DUF2179 domain-containing protein	FBHPPK_00518 DUF2179 domain-containing protein	NAELGF_00694 DUF2179 domain-containing protein	NEOIOC_00609 DUF2179 domain-containing protein	AMCHJB_00274 DUF2179 domain-containing protein, AMCHJB_02067 DUF2179 domain-containing protein	EJJKKB_01643 DUF2179 domain-containing protein, EJJKKB_01963 DUF2179 domain-containing protein	LMNGKF_00321 DUF2179 domain-containing protein, LMNGKF_02084 DUF2179 domain-containing protein	DGNNGM_00211 DUF2179 domain-containing protein, DGNNGM_02084 DUF2179 domain-containing protein	NEJOMA_02223 DUF2179 domain-containing protein	APNJGA_00518 DUF2179 domain-containing protein	BCAKGK_00651 DUF2179 domain-containing protein	OCCPHD_00681 DUF2179 domain-containing protein
OG0000072	MMPODD_02008 Fibronectin-binding protein A	CGEGBA_00789 LPXTG cell wall anchor domain-containing protein	LDOCIP_02071 Fibronectin-binding protein A	BEBKIL_00074 fibrinogen-binding adhesin SdrG C-terminal domain-containing protein	DDKOIL_01976 LPXTG cell wall anchor domain-containing protein	PKPAKM_00075 LPXTG cell wall anchor domain-containing protein	NFMFAK_00168 LPXTG cell wall anchor domain-containing protein	KCJIAA_02470 LPXTG cell wall anchor domain-containing protein	BDJIBN_01886 LPXTG cell wall anchor domain-containing protein	EFPAJP_00522 LPXTG cell wall anchor domain-containing protein	NKALEB_00077 Fibronectin-binding protein A	DKMFHI_02092 fibrinogen-binding adhesin SdrG C-terminal domain-containing protein	FFFKOE_01961 YSIRK-type signal peptide-containing protein, FFFKOE_01962 fibrinogen-binding adhesin SdrG C-terminal domain-containing protein	CCBCGF_00935 Fibronectin-binding protein A	JGDBPP_01065 fibrinogen-binding adhesin SdrG C-terminal domain-containing protein	FAGMOA_00642 fibrinogen-binding adhesin SdrG C-terminal domain-containing protein	ILCFDA_02286 fibrinogen-binding adhesin SdrG C-terminal domain-containing protein	IGDPFC_01265 fibrinogen-binding adhesin SdrG C-terminal domain-containing protein	IADDAB_00644 fibrinogen-binding adhesin SdrG C-terminal domain-containing protein	PNNMJO_00651 Fibronectin-binding protein A	LNCHJI_00076 Fibronectin-binding protein A	PCPIIF_01359 LPXTG cell wall anchor domain-containing protein	CFPJLB_01313 Fibronectin-binding protein A	ILABDB_00955 fibrinogen-binding adhesin SdrG C-terminal domain-containing protein	ICINKH_00078 Fibronectin-binding protein A	AMPADN_00168 LPXTG cell wall anchor domain-containing protein	NNLOGP_00734 Fibronectin-binding protein A	OPAJLJ_01378 LPXTG cell wall anchor domain-containing protein	LEDLIN_02163 fibrinogen-binding adhesin SdrG C-terminal domain-containing protein	EKPIPM_01035 LPXTG cell wall anchor domain-containing protein, EKPIPM_01036 YSIRK-type signal peptide-containing protein	OFNEOA_00074 Fibronectin-binding protein A	HBDIAC_00076 SDR-like Ig domain-containing protein	MAAGAB_01078 Fibronectin-binding protein A	POMGJE_02298 LPXTG cell wall anchor domain-containing protein	EPMNHD_02298 LPXTG cell wall anchor domain-containing protein	CEPLCJ_01179 YSIRK-type signal peptide-containing protein, CEPLCJ_01180 LPXTG cell wall anchor domain-containing protein	OOJHFL_02258 hypothetical protein, OOJHFL_02452 YSIRK-type signal peptide-containing protein, OOJHFL_02453 hypothetical protein	PAGOGN_01913 SDR-like Ig domain-containing protein	FBHPPK_02245 LPXTG cell wall anchor domain-containing protein	NAELGF_00078 Fibronectin-binding protein A	NEOIOC_01204 YSIRK-type signal peptide-containing protein, NEOIOC_01205 LPXTG cell wall anchor domain-containing protein	AMCHJB_00520 LPXTG cell wall anchor domain-containing protein	EJJKKB_02716 hypothetical protein	LMNGKF_02627 LPXTG cell wall anchor domain-containing protein		NEJOMA_02267 LPXTG cell wall anchor domain-containing protein	APNJGA_02152 Fibronectin-binding protein A	BCAKGK_00074 Fibronectin-binding protein A	OCCPHD_00077 fibrinogen-binding adhesin SdrG C-terminal domain-containing protein, OCCPHD_00078 YSIRK-type signal peptide-containing protein
OG0000073	MMPODD_02534 SDR family oxidoreductase	CGEGBA_00008 SDR family oxidoreductase, CGEGBA_00445 SDR family oxidoreductase	LDOCIP_01040 SDR family oxidoreductase	BEBKIL_02266 SDR family oxidoreductase	DDKOIL_02572 SDR family oxidoreductase	PKPAKM_01022 SDR family oxidoreductase, PKPAKM_02370 SDR family oxidoreductase	NFMFAK_01559 SDR family oxidoreductase, NFMFAK_01882 SDR family oxidoreductase	KCJIAA_00249 SDR family oxidoreductase, KCJIAA_01224 SDR family oxidoreductase	BDJIBN_01215 SDR family oxidoreductase, BDJIBN_02208 SDR family oxidoreductase	EFPAJP_01372 SDR family oxidoreductase, EFPAJP_01877 SDR family oxidoreductase	NKALEB_02157 SDR family oxidoreductase	DKMFHI_01484 SDR family oxidoreductase	FFFKOE_02258 SDR family oxidoreductase	CCBCGF_02386 SDR family oxidoreductase	JGDBPP_00887 SDR family oxidoreductase	FAGMOA_01433 SDR family oxidoreductase	ILCFDA_00886 SDR family oxidoreductase	IGDPFC_02296 SDR family oxidoreductase	IADDAB_01438 SDR family oxidoreductase	PNNMJO_02416 SDR family oxidoreductase	LNCHJI_02077 SDR family oxidoreductase	PCPIIF_00678 SDR family oxidoreductase, PCPIIF_01160 SDR family oxidoreductase	CFPJLB_02267 SDR family oxidoreductase	ILABDB_02353 SDR family oxidoreductase	ICINKH_02403 SDR family oxidoreductase	AMPADN_01372 SDR family oxidoreductase, AMPADN_01694 SDR family oxidoreductase	NNLOGP_02666 SDR family oxidoreductase	OPAJLJ_00486 SDR family oxidoreductase, OPAJLJ_01159 SDR family oxidoreductase	LEDLIN_02352 SDR family oxidoreductase	EKPIPM_00741 SDR family oxidoreductase	OFNEOA_02307 SDR family oxidoreductase	HBDIAC_01384 SDR family oxidoreductase, HBDIAC_02072 SDR family oxidoreductase, HBDIAC_02073 hypothetical protein	MAAGAB_02221 SDR family oxidoreductase	POMGJE_00427 SDR family oxidoreductase	EPMNHD_01100 SDR family oxidoreductase	CEPLCJ_01481 SDR family oxidoreductase	OOJHFL_00876 SDR family oxidoreductase	PAGOGN_01674 SDR family oxidoreductase	FBHPPK_01273 SDR family oxidoreductase, FBHPPK_01999 SDR family oxidoreductase	NAELGF_02315 SDR family oxidoreductase	NEOIOC_01506 SDR family oxidoreductase	AMCHJB_01367 SDR family oxidoreductase, AMCHJB_01888 SDR family oxidoreductase	EJJKKB_00435 SDR family oxidoreductase, EJJKKB_00697 SDR family oxidoreductase	LMNGKF_00622 SDR family oxidoreductase, LMNGKF_01227 SDR family oxidoreductase	DGNNGM_00622 SDR family oxidoreductase, DGNNGM_01227 SDR family oxidoreductase	NEJOMA_01157 SDR family oxidoreductase	APNJGA_02226 SDR family oxidoreductase	BCAKGK_02256 SDR family oxidoreductase	OCCPHD_02213 SDR family oxidoreductase
OG0000074	MMPODD_01102 acetolactate decarboxylase	CGEGBA_02334 acetolactate decarboxylase	LDOCIP_00948 acetolactate decarboxylase	BEBKIL_01712 acetolactate decarboxylase	DDKOIL_01599 acetolactate decarboxylase	PKPAKM_01867 acetolactate decarboxylase	NFMFAK_01661 acetolactate decarboxylase	KCJIAA_02097 acetolactate decarboxylase	BDJIBN_01118 acetolactate decarboxylase	EFPAJP_01474 acetolactate decarboxylase	NKALEB_01468 acetolactate decarboxylase, NKALEB_02052 acetolactate decarboxylase	DKMFHI_01372 acetolactate decarboxylase, DKMFHI_01586 acetolactate decarboxylase	FFFKOE_01080 acetolactate decarboxylase	CCBCGF_01487 acetolactate decarboxylase	JGDBPP_00784 acetolactate decarboxylase	FAGMOA_01332 acetolactate decarboxylase	ILCFDA_00783 acetolactate decarboxylase	IGDPFC_01439 acetolactate decarboxylase	IADDAB_01337 acetolactate decarboxylase	PNNMJO_01720 acetolactate decarboxylase	LNCHJI_01683 acetolactate decarboxylase	PCPIIF_00750 acetolactate decarboxylase, PCPIIF_02206 acetolactate decarboxylase	CFPJLB_01714 acetolactate decarboxylase	ILABDB_01768 acetolactate decarboxylase	ICINKH_01518 acetolactate decarboxylase	AMPADN_01474 acetolactate decarboxylase	NNLOGP_01573 acetolactate decarboxylase	OPAJLJ_00749 acetolactate decarboxylase, OPAJLJ_01888 acetolactate decarboxylase	LEDLIN_01100 acetolactate decarboxylase, LEDLIN_01479 acetolactate decarboxylase	EKPIPM_00834 acetolactate decarboxylase	OFNEOA_01478 acetolactate decarboxylase, OFNEOA_01789 acetolactate decarboxylase	HBDIAC_01477 acetolactate decarboxylase	MAAGAB_01724 acetolactate decarboxylase	POMGJE_00322 acetolactate decarboxylase	EPMNHD_00995 acetolactate decarboxylase	CEPLCJ_01382 acetolactate decarboxylase, CEPLCJ_01785 acetolactate decarboxylase	OOJHFL_00969 acetolactate decarboxylase	PAGOGN_01575 acetolactate decarboxylase	FBHPPK_02105 acetolactate decarboxylase	NAELGF_01723 acetolactate decarboxylase	NEOIOC_01407 acetolactate decarboxylase, NEOIOC_01806 acetolactate decarboxylase	AMCHJB_01469 acetolactate decarboxylase	EJJKKB_00335 acetolactate decarboxylase	LMNGKF_00722 acetolactate decarboxylase	DGNNGM_00722 acetolactate decarboxylase	NEJOMA_01052 acetolactate decarboxylase	APNJGA_01830 acetolactate decarboxylase	BCAKGK_01494 acetolactate decarboxylase, BCAKGK_01804 acetolactate decarboxylase	OCCPHD_01670 acetolactate decarboxylase, OCCPHD_01928 acetolactate decarboxylase
OG0000075	MMPODD_01249 L-lactate permease	CGEGBA_02205 L-lactate permease	LDOCIP_00802 L-lactate permease	BEBKIL_01569 L-lactate permease	DDKOIL_01459 L-lactate permease	PKPAKM_02023 L-lactate permease	NFMFAK_01812 L-lactate permease	KCJIAA_01896 L-lactate permease	BDJIBN_00970 L-lactate permease	EFPAJP_01625 L-lactate permease	NKALEB_01469 L-lactate permease, NKALEB_01906 L-lactate permease	DKMFHI_01373 L-lactate permease, DKMFHI_02036 L-lactate permease	FFFKOE_01223 L-lactate permease	CCBCGF_01343 L-lactate permease	JGDBPP_00643 L-lactate permease	FAGMOA_01955 L-lactate permease	ILCFDA_00642 L-lactate permease	IGDPFC_01582 L-lactate permease	IADDAB_01196 L-lactate permease	PNNMJO_01859 L-lactate permease	LNCHJI_01540 L-lactate permease	PCPIIF_00897 L-lactate permease, PCPIIF_02207 L-lactate permease	CFPJLB_01569 L-lactate permease	ILABDB_01910 L-lactate permease	ICINKH_01378 L-lactate permease	AMPADN_01624 L-lactate permease	NNLOGP_01433 L-lactate permease	OPAJLJ_00896 L-lactate permease, OPAJLJ_01887 L-lactate permease	LEDLIN_00960 L-lactate permease, LEDLIN_01478 L-lactate permease	EKPIPM_00978 L-lactate permease	OFNEOA_01332 L-lactate permease, OFNEOA_01788 L-lactate permease	HBDIAC_01619 L-lactate permease	MAAGAB_01869 L-lactate permease	POMGJE_00181 L-lactate permease	EPMNHD_00854 L-lactate permease	CEPLCJ_01786 L-lactate permease, CEPLCJ_01989 L-lactate permease	OOJHFL_01113 L-lactate permease	PAGOGN_01417 L-lactate permease	FBHPPK_01577 L-lactate permease	NAELGF_01863 L-lactate permease	NEOIOC_01805 L-lactate permease, NEOIOC_02136 L-lactate permease	AMCHJB_01620 L-lactate permease	EJJKKB_00187 L-lactate permease	LMNGKF_00870 L-lactate permease	DGNNGM_00870 L-lactate permease	NEJOMA_00911 L-lactate permease	APNJGA_01686 L-lactate permease	BCAKGK_01495 L-lactate permease, BCAKGK_01950 L-lactate permease	OCCPHD_01526 L-lactate permease, OCCPHD_01927 L-lactate permease
OG0000076	MMPODD_02457 ATP-grasp domain-containing protein	CGEGBA_01329 ATP-grasp domain-containing protein, CGEGBA_02798 ATP-grasp domain-containing protein	LDOCIP_02547 ATP-grasp domain-containing protein	BEBKIL_02462 ATP-grasp domain-containing protein	DDKOIL_02300 ATP-grasp domain-containing protein	PKPAKM_00615 ATP-grasp domain-containing protein, PKPAKM_02673 ATP-grasp domain-containing protein	NFMFAK_00635 ATP-grasp domain-containing protein, NFMFAK_02528 ATP-grasp domain-containing protein	KCJIAA_00430 ATP-grasp domain-containing protein, KCJIAA_02672 ATP-grasp domain-containing protein	BDJIBN_01415 ATP-grasp domain-containing protein, BDJIBN_02520 ATP-grasp domain-containing protein	EFPAJP_00054 ATP-grasp domain-containing protein, EFPAJP_02437 ATP-grasp domain-containing protein	NKALEB_02561 ATP-grasp domain-containing protein	DKMFHI_02372 ATP-grasp domain-containing protein	FFFKOE_02434 ATP-grasp domain-containing protein	CCBCGF_02347 ATP-grasp domain-containing protein	JGDBPP_02606 ATP-grasp domain-containing protein	FAGMOA_02290 ATP-grasp domain-containing protein	ILCFDA_02605 ATP-grasp domain-containing protein	IGDPFC_02487 ATP-grasp domain-containing protein	IADDAB_02606 ATP-grasp domain-containing protein	PNNMJO_02553 ATP-grasp domain-containing protein	LNCHJI_02480 ATP-grasp domain-containing protein	PCPIIF_02602 ATP-grasp domain-containing protein, PCPIIF_02708 ATP-grasp domain-containing protein	CFPJLB_02516 ATP-grasp domain-containing protein	ILABDB_02522 ATP-grasp domain-containing protein	ICINKH_02540 ATP-grasp domain-containing protein	AMPADN_00636 ATP-grasp domain-containing protein, AMPADN_02470 ATP-grasp domain-containing protein	NNLOGP_02439 ATP-grasp domain-containing protein	OPAJLJ_02606 ATP-grasp domain-containing protein, OPAJLJ_02715 ATP-grasp domain-containing protein	LEDLIN_02523 ATP-grasp domain-containing protein	EKPIPM_02365 ATP-grasp domain-containing protein	OFNEOA_02561 ATP-grasp domain-containing protein	HBDIAC_02472 ATP-grasp domain-containing protein	MAAGAB_02532 ATP-grasp domain-containing protein	POMGJE_01058 Dipeptidase, POMGJE_02518 ATP-grasp domain-containing protein	EPMNHD_02036 Dipeptidase, EPMNHD_02491 ATP-grasp domain-containing protein	CEPLCJ_02407 ATP-grasp domain-containing protein	OOJHFL_02519 ATP-grasp domain-containing protein	PAGOGN_02654 ATP-grasp domain-containing protein	FBHPPK_02367 ATP-grasp domain-containing protein	NAELGF_02556 ATP-grasp domain-containing protein	NEOIOC_02432 ATP-grasp domain-containing protein	AMCHJB_00053 ATP-grasp domain-containing protein, AMCHJB_02483 ATP-grasp domain-containing protein	EJJKKB_02457 ATP-grasp domain-containing protein	LMNGKF_02490 ATP-grasp domain-containing protein	DGNNGM_02567 ATP-grasp domain-containing protein	NEJOMA_02460 ATP-grasp domain-containing protein, NEJOMA_02603 Dipeptidase	APNJGA_02480 ATP-grasp domain-containing protein	BCAKGK_02538 ATP-grasp domain-containing protein	OCCPHD_02493 ATP-grasp domain-containing protein
OG0000077	MMPODD_02700 malate dehydrogenase _quinone_	CGEGBA_00164 malate dehydrogenase _quinone_	LDOCIP_02644 malate dehydrogenase _quinone_	BEBKIL_02400 malate dehydrogenase _quinone_	DDKOIL_01451 malate dehydrogenase _quinone_	PKPAKM_02881 malate dehydrogenase _quinone_	NFMFAK_02725 malate dehydrogenase _quinone_	KCJIAA_01379 malate dehydrogenase _quinone_	BDJIBN_01370 malate dehydrogenase _quinone_	EFPAJP_02696 malate dehydrogenase _quinone_	NKALEB_01466 L-lactate dehydrogenase _quinone_, NKALEB_01665 malate dehydrogenase _quinone_	DKMFHI_01370 L-lactate dehydrogenase _quinone_, DKMFHI_02481 malate dehydrogenase _quinone_	FFFKOE_02596 malate dehydrogenase _quinone_	CCBCGF_01251 malate dehydrogenase _quinone_	JGDBPP_02523 malate dehydrogenase _quinone_	FAGMOA_01152 malate dehydrogenase _quinone_	ILCFDA_02522 malate dehydrogenase _quinone_	IGDPFC_01633 malate dehydrogenase _quinone_	IADDAB_01585 malate dehydrogenase _quinone_	PNNMJO_02434 malate dehydrogenase _quinone_	LNCHJI_02611 malate dehydrogenase _quinone_	PCPIIF_02029 malate dehydrogenase _quinone_, PCPIIF_02204 L-lactate dehydrogenase _quinone_	CFPJLB_02108 malate dehydrogenase _quinone_	ILABDB_01664 malate dehydrogenase _quinone_	ICINKH_02457 malate dehydrogenase _quinone_	AMPADN_02725 malate dehydrogenase _quinone_	NNLOGP_02290 malate dehydrogenase _quinone_	OPAJLJ_01314 malate dehydrogenase _quinone_, OPAJLJ_01890 L-lactate dehydrogenase _quinone_	LEDLIN_01481 L-lactate dehydrogenase _quinone_, LEDLIN_01926 malate dehydrogenase _quinone_	EKPIPM_02532 malate dehydrogenase _quinone_	OFNEOA_01634 malate dehydrogenase _quinone_, OFNEOA_01791 L-lactate dehydrogenase _quinone_	HBDIAC_02810 malate dehydrogenase _quinone_	MAAGAB_02453 malate dehydrogenase _quinone_	POMGJE_02630 malate dehydrogenase _quinone_	EPMNHD_02630 malate dehydrogenase _quinone_	CEPLCJ_01783 L-lactate dehydrogenase _quinone_, CEPLCJ_02585 malate dehydrogenase _quinone_	OOJHFL_02622 malate dehydrogenase _quinone_	PAGOGN_02801 malate dehydrogenase _quinone_	FBHPPK_02638 malate dehydrogenase _quinone_	NAELGF_02472 malate dehydrogenase _quinone_	NEOIOC_01808 L-lactate dehydrogenase _quinone_, NEOIOC_02596 malate dehydrogenase _quinone_	AMCHJB_02774 malate dehydrogenase _quinone_	EJJKKB_02822 malate dehydrogenase _quinone_	LMNGKF_02859 malate dehydrogenase _quinone_	DGNNGM_02832 malate dehydrogenase _quinone_	NEJOMA_02654 malate dehydrogenase _quinone_	APNJGA_01446 malate dehydrogenase _quinone_	BCAKGK_01492 L-lactate dehydrogenase _quinone_, BCAKGK_01649 malate dehydrogenase _quinone_	OCCPHD_01930 L-lactate dehydrogenase _quinone_, OCCPHD_02653 malate dehydrogenase _quinone_
OG0000078	MMPODD_02579 TetR/AcrR family transcriptional regulator	CGEGBA_00053 TetR/AcrR family transcriptional regulator, CGEGBA_00125 TetR/AcrR family transcriptional regulator	LDOCIP_01085 TetR/AcrR family transcriptional regulator	BEBKIL_02311 TetR/AcrR family transcriptional regulator	DDKOIL_02527 TetR/AcrR family transcriptional regulator	PKPAKM_02253 TetR/AcrR family transcriptional regulator, PKPAKM_02325 TetR/AcrR family transcriptional regulator	NFMFAK_01514 TetR/AcrR family transcriptional regulator, NFMFAK_02347 TetR/AcrR family transcriptional regulator	KCJIAA_01269 TetR/AcrR family transcriptional regulator, KCJIAA_01341 TetR/AcrR family transcriptional regulator	BDJIBN_01260 TetR/AcrR family transcriptional regulator, BDJIBN_01331 TetR/AcrR family transcriptional regulator	EFPAJP_01256 TetR/AcrR family transcriptional regulator, EFPAJP_01327 TetR/AcrR family transcriptional regulator	NKALEB_02202 TetR/AcrR family transcriptional regulator	DKMFHI_01439 TetR/AcrR family transcriptional regulator	FFFKOE_02212 TetR/AcrR family transcriptional regulator	CCBCGF_02431 TetR/AcrR family transcriptional regulator	JGDBPP_00932 TetR/AcrR family transcriptional regulator	FAGMOA_01478 TetR/AcrR family transcriptional regulator	ILCFDA_00931 TetR/AcrR family transcriptional regulator	IGDPFC_02341 TetR/AcrR family transcriptional regulator	IADDAB_01483 TetR/AcrR family transcriptional regulator	PNNMJO_02371 TetR/AcrR family transcriptional regulator	LNCHJI_02122 TetR/AcrR family transcriptional regulator	PCPIIF_01205 TetR/AcrR family transcriptional regulator, PCPIIF_01277 TetR/AcrR family transcriptional regulator	CFPJLB_02222 TetR/AcrR family transcriptional regulator	ILABDB_02398 TetR/AcrR family transcriptional regulator	ICINKH_02358 TetR/AcrR family transcriptional regulator	AMPADN_01256 TetR/AcrR family transcriptional regulator, AMPADN_01327 TetR/AcrR family transcriptional regulator	NNLOGP_02360 TetR/AcrR family transcriptional regulator	OPAJLJ_01204 TetR/AcrR family transcriptional regulator, OPAJLJ_01276 TetR/AcrR family transcriptional regulator	LEDLIN_02398 TetR/AcrR family transcriptional regulator, LEDLIN_02704 TetR/AcrR family transcriptional regulator	EKPIPM_00696 TetR/AcrR family transcriptional regulator	OFNEOA_02352 TetR/AcrR family transcriptional regulator	HBDIAC_01339 TetR/AcrR family transcriptional regulator	MAAGAB_02266 TetR/AcrR family transcriptional regulator	POMGJE_00472 TetR/AcrR family transcriptional regulator	EPMNHD_01145 TetR/AcrR family transcriptional regulator	CEPLCJ_01526 TetR/AcrR family transcriptional regulator	OOJHFL_00831 TetR/AcrR family transcriptional regulator	PAGOGN_01720 TetR/AcrR family transcriptional regulator	FBHPPK_02044 TetR/AcrR family transcriptional regulator	NAELGF_02360 TetR/AcrR family transcriptional regulator	NEOIOC_01551 TetR/AcrR family transcriptional regulator	AMCHJB_01251 TetR/AcrR family transcriptional regulator, AMCHJB_01322 TetR/AcrR family transcriptional regulator	EJJKKB_00480 TetR/AcrR family transcriptional regulator, EJJKKB_02640 TetR/AcrR family transcriptional regulator	LMNGKF_00577 TetR/AcrR family transcriptional regulator, LMNGKF_02548 TetR/AcrR family transcriptional regulator	DGNNGM_00577 TetR/AcrR family transcriptional regulator, DGNNGM_02659 TetR/AcrR family transcriptional regulator	NEJOMA_01202 TetR/AcrR family transcriptional regulator	APNJGA_02271 TetR/AcrR family transcriptional regulator	BCAKGK_02301 TetR/AcrR family transcriptional regulator	OCCPHD_02258 TetR/AcrR family transcriptional regulator
OG0000079	MMPODD_01320 Acyltransferase	CGEGBA_00385 Acyltransferase, CGEGBA_00470 Acyltransferase	LDOCIP_01418 Acyltransferase	BEBKIL_01512 Acyltransferase	DDKOIL_01214 Acyltransferase	PKPAKM_00962 Acyltransferase, PKPAKM_01047 Acyltransferase	NFMFAK_01859 Acyltransferase, NFMFAK_01975 Acyltransferase	KCJIAA_00223 Acyltransferase	BDJIBN_02181 Acyltransferase	EFPAJP_01784 Acyltransferase, EFPAJP_01900 Acyltransferase	NKALEB_01392 Acyltransferase	DKMFHI_01290 Acyltransferase	FFFKOE_01488 Acyltransferase	CCBCGF_01024 Acyltransferase	JGDBPP_01838 Acyltransferase	FAGMOA_01766 Acyltransferase	ILCFDA_01618 Acyltransferase	IGDPFC_02411 Acyltransferase	IADDAB_01781 Acyltransferase	PNNMJO_01613 Acyltransferase	LNCHJI_02362 Acyltransferase	PCPIIF_00652 Acyltransferase, PCPIIF_02223 Acyltransferase	CFPJLB_01766 Acyltransferase	ILABDB_01394 Acyltransferase	ICINKH_02647 Acyltransferase	AMPADN_01671 Acyltransferase, AMPADN_01787 Acyltransferase	NNLOGP_01421 Acyltransferase	OPAJLJ_00512 Acyltransferase, OPAJLJ_01871 Acyltransferase	LEDLIN_01569 Acyltransferase	EKPIPM_01305 Acyltransferase	OFNEOA_01925 Acyltransferase	HBDIAC_02049 Acyltransferase	MAAGAB_01408 Acyltransferase	POMGJE_00794 Acyltransferase	EPMNHD_01467 Acyltransferase	CEPLCJ_01708 Acyltransferase	OOJHFL_00682 Acyltransferase	PAGOGN_01175 Acyltransferase	FBHPPK_01251 Acyltransferase	NAELGF_01616 Acyltransferase	NEOIOC_01883 Acyltransferase	AMCHJB_01779 Acyltransferase, AMCHJB_01911 Acyltransferase	EJJKKB_00613 Acyltransferase, EJJKKB_00719 Acyltransferase	LMNGKF_01144 Acyltransferase, LMNGKF_01249 Acyltransferase	DGNNGM_01144 Acyltransferase, DGNNGM_01249 Acyltransferase	NEJOMA_01870 Acyltransferase	APNJGA_01240 Acyltransferase	BCAKGK_01418 Acyltransferase	OCCPHD_02007 Acyltransferase
OG0000080	MMPODD_02467 Putative aldehyde dehydrogenase SSP0762	CGEGBA_01315 Aldehyde dehydrogenase, CGEGBA_02788 Putative aldehyde dehydrogenase SSP0762	LDOCIP_02537 Putative aldehyde dehydrogenase SSP0762	BEBKIL_02472 Putative aldehyde dehydrogenase SSP0762	DDKOIL_02310 Putative aldehyde dehydrogenase SSP0762	PKPAKM_00601 Aldehyde dehydrogenase, PKPAKM_02663 Putative aldehyde dehydrogenase SSP0762	NFMFAK_00621 Aldehyde dehydrogenase, NFMFAK_02538 Putative aldehyde dehydrogenase SSP0762	KCJIAA_01891 Aldehyde dehydrogenase, KCJIAA_02728 Putative aldehyde dehydrogenase SSP0762	BDJIBN_01429 Aldehyde dehydrogenase, BDJIBN_02509 Putative aldehyde dehydrogenase SSP0762	EFPAJP_00068 Aldehyde dehydrogenase, EFPAJP_02447 Putative aldehyde dehydrogenase SSP0762	NKALEB_02571 Putative aldehyde dehydrogenase SSP0762	DKMFHI_02382 Putative aldehyde dehydrogenase SSP0762	FFFKOE_02424 Putative aldehyde dehydrogenase SSP0762	CCBCGF_02337 Putative aldehyde dehydrogenase SSP0762	JGDBPP_02596 Putative aldehyde dehydrogenase SSP0762	FAGMOA_02300 Putative aldehyde dehydrogenase SSP0762	ILCFDA_02595 Putative aldehyde dehydrogenase SSP0762	IGDPFC_02497 Putative aldehyde dehydrogenase SSP0762	IADDAB_02596 Putative aldehyde dehydrogenase SSP0762	PNNMJO_02543 Putative aldehyde dehydrogenase SSP0762	LNCHJI_02470 Putative aldehyde dehydrogenase SSP0762	PCPIIF_02638 Aldehyde dehydrogenase, PCPIIF_02674 Putative aldehyde dehydrogenase SSP0762	CFPJLB_02506 Putative aldehyde dehydrogenase SSP0762	ILABDB_02512 Putative aldehyde dehydrogenase SSP0762	ICINKH_02530 Putative aldehyde dehydrogenase SSP0762	AMPADN_00622 Aldehyde dehydrogenase, AMPADN_02460 Putative aldehyde dehydrogenase SSP0762	NNLOGP_02449 Putative aldehyde dehydrogenase SSP0762	OPAJLJ_02642 Aldehyde dehydrogenase, OPAJLJ_02693 Putative aldehyde dehydrogenase SSP0762	LEDLIN_02513 Putative aldehyde dehydrogenase SSP0762	EKPIPM_02355 Putative aldehyde dehydrogenase SSP0762	OFNEOA_02571 Putative aldehyde dehydrogenase SSP0762	HBDIAC_02462 Putative aldehyde dehydrogenase SSP0762	MAAGAB_02542 Putative aldehyde dehydrogenase SSP0762	POMGJE_02508 Putative aldehyde dehydrogenase SSP0762	EPMNHD_02501 Putative aldehyde dehydrogenase SSP0762	CEPLCJ_02417 Putative aldehyde dehydrogenase SSP0762	OOJHFL_02509 Putative aldehyde dehydrogenase SSP0762	PAGOGN_02644 Putative aldehyde dehydrogenase SSP0762	FBHPPK_02357 Putative aldehyde dehydrogenase SSP0762	NAELGF_02546 Putative aldehyde dehydrogenase SSP0762	NEOIOC_02442 Putative aldehyde dehydrogenase SSP0762	AMCHJB_00067 Aldehyde dehydrogenase, AMCHJB_02473 Putative aldehyde dehydrogenase SSP0762	EJJKKB_02329 Aldehyde dehydrogenase, EJJKKB_02467 Putative aldehyde dehydrogenase SSP0762	LMNGKF_00096 Aldehyde dehydrogenase, LMNGKF_02480 Putative aldehyde dehydrogenase SSP0762	DGNNGM_00436 Aldehyde dehydrogenase, DGNNGM_02577 Putative aldehyde dehydrogenase SSP0762	NEJOMA_02470 Putative aldehyde dehydrogenase SSP0762	APNJGA_02490 Putative aldehyde dehydrogenase SSP0762	BCAKGK_02528 Putative aldehyde dehydrogenase SSP0762	OCCPHD_02483 Putative aldehyde dehydrogenase SSP0762
OG0000081	MMPODD_02531 DUF819 domain-containing protein	CGEGBA_00005 DUF819 domain-containing protein	LDOCIP_01037 DUF819 domain-containing protein	BEBKIL_01814 DUF819 domain-containing protein	DDKOIL_01697 DUF819 domain-containing protein	PKPAKM_02373 DUF819 domain-containing protein	NFMFAK_01566 DUF819 domain-containing protein	KCJIAA_01221 DUF819 domain-containing protein	BDJIBN_01212 DUF819 domain-containing protein	EFPAJP_01379 DUF819 domain-containing protein	NKALEB_02147 DUF819 domain-containing protein	DKMFHI_01491 DUF819 domain-containing protein	FFFKOE_00987 DUF819 domain-containing protein, FFFKOE_00988 Membrane protein	CCBCGF_01580 Membrane protein, CCBCGF_01581 DUF819 domain-containing protein	JGDBPP_00880 DUF819 domain-containing protein	FAGMOA_01426 DUF819 domain-containing protein	ILCFDA_00879 DUF819 domain-containing protein	IGDPFC_01345 DUF819 domain-containing protein	IADDAB_01431 DUF819 domain-containing protein	PNNMJO_01625 DUF819 domain-containing protein	LNCHJI_02546 DUF819 domain-containing protein	PCPIIF_01157 DUF819 domain-containing protein	CFPJLB_02583 DUF819 domain-containing protein	ILABDB_01673 DUF819 domain-containing protein	ICINKH_01613 DUF819 domain-containing protein	AMPADN_01379 DUF819 domain-containing protein	NNLOGP_01668 DUF819 domain-containing protein	OPAJLJ_01156 DUF819 domain-containing protein	LEDLIN_01194 DUF819 domain-containing protein	EKPIPM_00748 DUF819 domain-containing protein	OFNEOA_01567 Membrane protein, OFNEOA_01568 DUF819 domain-containing protein	HBDIAC_01387 DUF819 domain-containing protein	MAAGAB_01628 DUF819 domain-containing protein	POMGJE_00416 DUF819 domain-containing protein, POMGJE_00417 DUF819 domain-containing protein	EPMNHD_01089 DUF819 domain-containing protein, EPMNHD_01090 DUF819 domain-containing protein	CEPLCJ_01474 DUF819 domain-containing protein	OOJHFL_00883 DUF819 domain-containing protein	PAGOGN_01671 DUF819 domain-containing protein	FBHPPK_02197 DUF819 domain-containing protein	NAELGF_01628 DUF819 domain-containing protein	NEOIOC_01499 DUF819 domain-containing protein	AMCHJB_01374 DUF819 domain-containing protein	EJJKKB_00428 DUF819 domain-containing protein	LMNGKF_00629 DUF819 domain-containing protein	DGNNGM_00629 DUF819 domain-containing protein	NEJOMA_01146 DUF819 domain-containing protein, NEJOMA_01147 DUF819 domain-containing protein	APNJGA_01919 Membrane protein, APNJGA_01920 DUF819 domain-containing protein	BCAKGK_01714 DUF819 domain-containing protein, BCAKGK_01715 Membrane protein	OCCPHD_01766 DUF819 domain-containing protein
OG0000082		CGEGBA_00572 HTH cro/C1-type domain-containing protein		BEBKIL_01958 HTH cro/C1-type domain-containing protein	DDKOIL_01839 HTH cro/C1-type domain-containing protein	PKPAKM_01149 HTH cro/C1-type domain-containing protein	NFMFAK_00140 helix-turn-helix transcriptional regulator	KCJIAA_00143 HTH cro/C1-type domain-containing protein	BDJIBN_02105 HTH cro/C1-type domain-containing protein	EFPAJP_00550 helix-turn-helix transcriptional regulator, EFPAJP_02811 HTH cro/C1-type domain-containing protein	NKALEB_01313 HTH cro/C1-type domain-containing protein	DKMFHI_01898 HTH cro/C1-type domain-containing protein	FFFKOE_01562 HTH cro/C1-type domain-containing protein	CCBCGF_01919 HTH cro/C1-type domain-containing protein	JGDBPP_01904 HTH cro/C1-type domain-containing protein	FAGMOA_02202 HTH cro/C1-type domain-containing protein	ILCFDA_01885 HTH cro/C1-type domain-containing protein	IGDPFC_01971 HTH cro/C1-type domain-containing protein	IADDAB_02064 HTH cro/C1-type domain-containing protein, IADDAB_02704 hypothetical protein	PNNMJO_01890 helix-turn-helix transcriptional regulator, PNNMJO_01891 HTH cro/C1-type domain-containing protein		PCPIIF_00572 HTH cro/C1-type domain-containing protein	CFPJLB_01840 HTH cro/C1-type domain-containing protein	ILABDB_02043 HTH cro/C1-type domain-containing protein	ICINKH_01988 HTH cro/C1-type domain-containing protein, ICINKH_01989 helix-turn-helix transcriptional regulator	AMPADN_00140 helix-turn-helix transcriptional regulator, AMPADN_02841 HTH cro/C1-type domain-containing protein	NNLOGP_01698 helix-turn-helix transcriptional regulator, NNLOGP_01699 HTH cro/C1-type domain-containing protein	OPAJLJ_00592 HTH cro/C1-type domain-containing protein, OPAJLJ_02813 HTH cro/C1-type domain-containing protein	LEDLIN_01748 HTH cro/C1-type domain-containing protein		OFNEOA_01992 HTH cro/C1-type domain-containing protein		MAAGAB_01487 HTH cro/C1-type domain-containing protein	POMGJE_00727 HTH cro/C1-type domain-containing protein	EPMNHD_01400 HTH cro/C1-type domain-containing protein					NAELGF_01894 helix-turn-helix transcriptional regulator, NAELGF_01895 HTH cro/C1-type domain-containing protein		AMCHJB_00548 helix-turn-helix transcriptional regulator	EJJKKB_00824 HTH cro/C1-type domain-containing protein	LMNGKF_01354 HTH cro/C1-type domain-containing protein	DGNNGM_01354 HTH cro/C1-type domain-containing protein	NEJOMA_02071 HTH cro/C1-type domain-containing protein	APNJGA_01172 HTH cro/C1-type domain-containing protein	BCAKGK_01351 HTH cro/C1-type domain-containing protein	OCCPHD_02149 HTH cro/C1-type domain-containing protein
OG0000083	MMPODD_01053 putative succinyl-diaminopimelate desuccinylase	CGEGBA_02282 putative succinyl-diaminopimelate desuccinylase, CGEGBA_02283 hypothetical protein	LDOCIP_00997 putative succinyl-diaminopimelate desuccinylase	BEBKIL_01776 putative succinyl-diaminopimelate desuccinylase	DDKOIL_01659 putative succinyl-diaminopimelate desuccinylase	PKPAKM_01815 putative succinyl-diaminopimelate desuccinylase, PKPAKM_01816 hypothetical protein	NFMFAK_01606 putative succinyl-diaminopimelate desuccinylase	KCJIAA_01182 putative succinyl-diaminopimelate desuccinylase	BDJIBN_01169 putative succinyl-diaminopimelate desuccinylase	EFPAJP_01419 putative succinyl-diaminopimelate desuccinylase	NKALEB_02108 putative succinyl-diaminopimelate desuccinylase	DKMFHI_01529 putative succinyl-diaminopimelate desuccinylase	FFFKOE_01024 putative succinyl-diaminopimelate desuccinylase	CCBCGF_01543 putative succinyl-diaminopimelate desuccinylase	JGDBPP_00840 hypothetical protein, JGDBPP_00841 ArgE/DapE family deacylase	FAGMOA_01388 putative succinyl-diaminopimelate desuccinylase	ILCFDA_00839 hypothetical protein, ILCFDA_00840 ArgE/DapE family deacylase	IGDPFC_01383 putative succinyl-diaminopimelate desuccinylase	IADDAB_01393 putative succinyl-diaminopimelate desuccinylase	PNNMJO_01664 putative succinyl-diaminopimelate desuccinylase	LNCHJI_02508 putative succinyl-diaminopimelate desuccinylase	PCPIIF_01118 putative succinyl-diaminopimelate desuccinylase	CFPJLB_02544 putative succinyl-diaminopimelate desuccinylase	ILABDB_01712 putative succinyl-diaminopimelate desuccinylase	ICINKH_01574 putative succinyl-diaminopimelate desuccinylase	AMPADN_01419 putative succinyl-diaminopimelate desuccinylase	NNLOGP_01629 putative succinyl-diaminopimelate desuccinylase	OPAJLJ_01117 putative succinyl-diaminopimelate desuccinylase	LEDLIN_01156 putative succinyl-diaminopimelate desuccinylase	EKPIPM_00785 putative succinyl-diaminopimelate desuccinylase	OFNEOA_01531 putative succinyl-diaminopimelate desuccinylase	HBDIAC_01424 putative succinyl-diaminopimelate desuccinylase	MAAGAB_01667 putative succinyl-diaminopimelate desuccinylase	POMGJE_00378 putative succinyl-diaminopimelate desuccinylase	EPMNHD_01051 putative succinyl-diaminopimelate desuccinylase	CEPLCJ_01435 putative succinyl-diaminopimelate desuccinylase, CEPLCJ_01436 putative succinyl-diaminopimelate desuccinylase	OOJHFL_00920 putative succinyl-diaminopimelate desuccinylase	PAGOGN_01631 putative succinyl-diaminopimelate desuccinylase	FBHPPK_02157 putative succinyl-diaminopimelate desuccinylase	NAELGF_01667 putative succinyl-diaminopimelate desuccinylase	NEOIOC_01460 putative succinyl-diaminopimelate desuccinylase, NEOIOC_01461 putative succinyl-diaminopimelate desuccinylase	AMCHJB_01414 putative succinyl-diaminopimelate desuccinylase	EJJKKB_00386 putative succinyl-diaminopimelate desuccinylase	LMNGKF_00671 putative succinyl-diaminopimelate desuccinylase	DGNNGM_00671 putative succinyl-diaminopimelate desuccinylase	NEJOMA_01108 putative succinyl-diaminopimelate desuccinylase	APNJGA_01883 putative succinyl-diaminopimelate desuccinylase	BCAKGK_01751 putative succinyl-diaminopimelate desuccinylase	OCCPHD_01727 putative succinyl-diaminopimelate desuccinylase
OG0000084	MMPODD_02719 DUF334 domain-containing protein, MMPODD_02794 hypothetical protein		LDOCIP_02715 DUF334 domain-containing protein	BEBKIL_02657 DUF334 domain-containing protein	DDKOIL_02694 Mobilization protein					EFPAJP_02863 DUF334 domain-containing protein	NKALEB_02669 DUF334 domain-containing protein, NKALEB_02774 DUF334 domain-containing protein, NKALEB_02801 DUF334 domain-containing protein, NKALEB_02804 DUF334 domain-containing protein	DKMFHI_02671 DUF334 domain-containing protein, DKMFHI_02784 hypothetical protein, DKMFHI_02810 hypothetical protein		CCBCGF_02618 DUF334 domain-containing protein		FAGMOA_02598 DUF334 domain-containing protein, FAGMOA_02649 DUF334 domain-containing protein, FAGMOA_02689 hypothetical protein			IADDAB_02708 DUF334 domain-containing protein, IADDAB_02724 hypothetical protein, IADDAB_02734 hypothetical protein, IADDAB_02742 hypothetical protein	PNNMJO_02658 DUF334 domain-containing protein, PNNMJO_02698 DUF334 domain-containing protein		PCPIIF_02830 DUF334 domain-containing protein		ILABDB_02803 DUF334 domain-containing protein		AMPADN_02864 hypothetical protein, AMPADN_02883 DUF334 domain-containing protein	NNLOGP_02714 hypothetical protein				OFNEOA_02696 Uncharacterized protein C, OFNEOA_02725 DUF334 domain-containing protein	HBDIAC_02575 DUF334 domain-containing protein, HBDIAC_02597 DUF334 domain-containing protein	MAAGAB_02640 DUF334 domain-containing protein, MAAGAB_02739 DUF334 domain-containing protein							NAELGF_02654 DUF334 domain-containing protein	NEOIOC_02651 DUF334 domain-containing protein						APNJGA_02603 DUF334 domain-containing protein, APNJGA_02629 DUF334 domain-containing protein, APNJGA_02649 DUF334 domain-containing protein	BCAKGK_02668 DUF334 domain-containing protein, BCAKGK_02683 DUF334 domain-containing protein, BCAKGK_02701 DUF334 domain-containing protein	OCCPHD_02630 DUF334 domain-containing protein
OG0000085	MMPODD_01972 XcbB/CpsF family capsular polysaccharide biosynthesis protein	CGEGBA_00753 XcbB/CpsF family capsular polysaccharide biosynthesis protein	LDOCIP_02107 XcbB/CpsF family capsular polysaccharide biosynthesis protein	BEBKIL_00038 XcbB/CpsF family capsular polysaccharide biosynthesis protein	DDKOIL_02513 XcbB/CpsF family capsular polysaccharide biosynthesis protein	PKPAKM_00039 XcbB/CpsF family capsular polysaccharide biosynthesis protein	NFMFAK_02685 XcbB/CpsF family capsular polysaccharide biosynthesis protein	KCJIAA_02507 XcbB/CpsF family capsular polysaccharide biosynthesis protein	BDJIBN_00324 accessory Sec system protein Asp2, BDJIBN_01928 XcbB/CpsF family capsular polysaccharide biosynthesis protein	EFPAJP_02615 XcbB/CpsF family capsular polysaccharide biosynthesis protein	NKALEB_00040 XcbB/CpsF family capsular polysaccharide biosynthesis protein	DKMFHI_02057 XcbB/CpsF family capsular polysaccharide biosynthesis protein	FFFKOE_00491 accessory Sec system protein Asp2, FFFKOE_01998 XcbB/CpsF family capsular polysaccharide biosynthesis protein	CCBCGF_00971 XcbB/CpsF family capsular polysaccharide biosynthesis protein	JGDBPP_01029 XcbB/CpsF family capsular polysaccharide biosynthesis protein	FAGMOA_00606 XcbB/CpsF family capsular polysaccharide biosynthesis protein	ILCFDA_02322 XcbB/CpsF family capsular polysaccharide biosynthesis protein	IGDPFC_01301 XcbB/CpsF family capsular polysaccharide biosynthesis protein	IADDAB_00680 XcbB/CpsF family capsular polysaccharide biosynthesis protein	PNNMJO_00689 XcbB/CpsF family capsular polysaccharide biosynthesis protein	LNCHJI_00039 XcbB/CpsF family capsular polysaccharide biosynthesis protein	PCPIIF_01322 XcbB/CpsF family capsular polysaccharide biosynthesis protein	CFPJLB_01349 XcbB/CpsF family capsular polysaccharide biosynthesis protein	ILABDB_00992 XcbB/CpsF family capsular polysaccharide biosynthesis protein	ICINKH_00039 XcbB/CpsF family capsular polysaccharide biosynthesis protein	AMPADN_02685 XcbB/CpsF family capsular polysaccharide biosynthesis protein	NNLOGP_00772 XcbB/CpsF family capsular polysaccharide biosynthesis protein	OPAJLJ_01341 XcbB/CpsF family capsular polysaccharide biosynthesis protein	LEDLIN_02204 XcbB/CpsF family capsular polysaccharide biosynthesis protein	EKPIPM_01000 XcbB/CpsF family capsular polysaccharide biosynthesis protein	OFNEOA_00038 XcbB/CpsF family capsular polysaccharide biosynthesis protein	HBDIAC_00039 XcbB/CpsF family capsular polysaccharide biosynthesis protein	MAAGAB_01114 XcbB/CpsF family capsular polysaccharide biosynthesis protein	POMGJE_01621 accessory Sec system protein Asp2, POMGJE_02263 XcbB/CpsF family capsular polysaccharide biosynthesis protein	EPMNHD_00182 accessory Sec system protein Asp2, EPMNHD_02263 XcbB/CpsF family capsular polysaccharide biosynthesis protein	CEPLCJ_00433 accessory Sec system protein Asp2, CEPLCJ_01218 XcbB/CpsF family capsular polysaccharide biosynthesis protein	OOJHFL_02223 XcbB/CpsF family capsular polysaccharide biosynthesis protein	PAGOGN_01874 XcbB/CpsF family capsular polysaccharide biosynthesis protein	FBHPPK_02209 XcbB/CpsF family capsular polysaccharide biosynthesis protein	NAELGF_00039 XcbB/CpsF family capsular polysaccharide biosynthesis protein	NEOIOC_00433 accessory Sec system protein Asp2, NEOIOC_01243 XcbB/CpsF family capsular polysaccharide biosynthesis protein	AMCHJB_02715 XcbB/CpsF family capsular polysaccharide biosynthesis protein	EJJKKB_01837 accessory Sec system protein Asp2, EJJKKB_02704 XcbB/CpsF family capsular polysaccharide biosynthesis protein	LMNGKF_00515 accessory Sec system protein Asp2, LMNGKF_02754 XcbB/CpsF family capsular polysaccharide biosynthesis protein	DGNNGM_00017 accessory Sec system protein Asp2, DGNNGM_02708 XcbB/CpsF family capsular polysaccharide biosynthesis protein	NEJOMA_00550 accessory Sec system protein Asp2, NEJOMA_02232 XcbB/CpsF family capsular polysaccharide biosynthesis protein	APNJGA_02188 XcbB/CpsF family capsular polysaccharide biosynthesis protein	BCAKGK_00038 XcbB/CpsF family capsular polysaccharide biosynthesis protein	OCCPHD_00039 XcbB/CpsF family capsular polysaccharide biosynthesis protein
OG0000086	MMPODD_00665 Transport permease protein	CGEGBA_01962 Transport permease protein	LDOCIP_00729 Transport permease protein	BEBKIL_00717 Transport permease protein	DDKOIL_00039 Transport permease protein, DDKOIL_02687 Transport permease protein	PKPAKM_01341 Transport permease protein	NFMFAK_01464 Transport permease protein	KCJIAA_02588 Transport permease protein	BDJIBN_00774 Transport permease protein	EFPAJP_00736 Transport permease protein	NKALEB_02301 Transport permease protein	DKMFHI_00028 Transport permease protein	FFFKOE_00039 Transport permease protein	CCBCGF_02497 Transport permease protein	JGDBPP_00601 Transport permease protein	FAGMOA_02492 Transport permease protein	ILCFDA_00600 Transport permease protein	IGDPFC_00605 Transport permease protein	IADDAB_02392 Transport permease protein	PNNMJO_01331 Transport permease protein	LNCHJI_01319 Transport permease protein	PCPIIF_02489 Transport permease protein	CFPJLB_00038 Transport permease protein	ILABDB_00040 Transport permease protein	ICINKH_01332 Transport permease protein	AMPADN_00735 Transport permease protein	NNLOGP_00410 Transport permease protein	OPAJLJ_02463 Transport permease protein	LEDLIN_00038 Transport permease protein	EKPIPM_02459 Transport permease protein	OFNEOA_01291 Transport permease protein	HBDIAC_01953 hypothetical protein, HBDIAC_01954 Transport permease protein, HBDIAC_02607 ABC transporter permease, HBDIAC_02668 Transport permease protein	MAAGAB_02182 Transport permease protein	POMGJE_02075 Transport permease protein	EPMNHD_00636 Transport permease protein	CEPLCJ_02510 Transport permease protein	OOJHFL_02290 Transport permease protein	PAGOGN_00896 Transport permease protein	FBHPPK_01004 Transport permease protein	NAELGF_01332 Transport permease protein	NEOIOC_02517 Transport permease protein	AMCHJB_00731 Transport permease protein	EJJKKB_01405 Transport permease protein	LMNGKF_01536 Transport permease protein	DGNNGM_01536 Transport permease protein	NEJOMA_00038 Transport permease protein	APNJGA_01965 Transport permease protein	BCAKGK_01301 Transport permease protein	OCCPHD_01304 Transport permease protein
OG0000087	MMPODD_01111 Gluconate permease	CGEGBA_00340 Gluconate permease, CGEGBA_02343 Gluconate permease	LDOCIP_00939 Gluconate permease	BEBKIL_01703 Gluconate permease	DDKOIL_01590 Gluconate permease	PKPAKM_00917 Gluconate permease, PKPAKM_01876 Gluconate permease	NFMFAK_01670 Gluconate permease	KCJIAA_00363 Gluconate permease, KCJIAA_02106 Gluconate permease	BDJIBN_01109 Gluconate permease, BDJIBN_02404 Gluconate permease	EFPAJP_01483 Gluconate permease	NKALEB_02043 Gluconate permease	DKMFHI_01595 Gluconate permease	FFFKOE_01089 Gluconate permease	CCBCGF_01478 Gluconate permease	JGDBPP_00775 Gluconate permease	FAGMOA_01322 Gluconate permease	ILCFDA_00774 Gluconate permease	IGDPFC_01448 Gluconate permease	IADDAB_01328 Gluconate permease	PNNMJO_01729 Gluconate permease	LNCHJI_01674 Gluconate permease	PCPIIF_00759 Gluconate permease, PCPIIF_02268 Gluconate permease	CFPJLB_01705 Gluconate permease	ILABDB_01777 Gluconate permease	ICINKH_01509 Gluconate permease	AMPADN_01483 Gluconate permease	NNLOGP_01564 Gluconate permease	OPAJLJ_00758 Gluconate permease, OPAJLJ_01826 Gluconate permease	LEDLIN_01091 Gluconate permease	EKPIPM_00844 Gluconate permease	OFNEOA_01469 Gluconate permease	HBDIAC_01486 Gluconate permease, HBDIAC_02137 Gluconate permease	MAAGAB_01733 Gluconate permease	POMGJE_00314 Gluconate permease	EPMNHD_00987 Gluconate permease	CEPLCJ_01373 Gluconate permease	OOJHFL_00979 Gluconate permease	PAGOGN_01566 Gluconate permease	FBHPPK_02673 Gluconate permease	NAELGF_01732 Gluconate permease	NEOIOC_01398 Gluconate permease	AMCHJB_01478 Gluconate permease	EJJKKB_00326 Gluconate permease, EJJKKB_00561 Gluconate permease	LMNGKF_00731 Gluconate permease, LMNGKF_01092 Gluconate permease	DGNNGM_00731 Gluconate permease, DGNNGM_01092 Gluconate permease	NEJOMA_01044 Gluconate permease	APNJGA_01821 Gluconate permease	BCAKGK_01813 Gluconate permease	OCCPHD_01661 Gluconate permease
OG0000088	MMPODD_01470 histidine racemase CntK	CGEGBA_00305 histidine racemase CntK	LDOCIP_01268 histidine racemase CntK	BEBKIL_01392 histidine racemase CntK	DDKOIL_01348 histidine racemase CntK	PKPAKM_00883 histidine racemase CntK	NFMFAK_02028 histidine racemase CntK	KCJIAA_00409 histidine racemase CntK	BDJIBN_02360 histidine racemase CntK	EFPAJP_01731 histidine racemase CntK	NKALEB_01558 histidine racemase CntK	DKMFHI_02249 histidine racemase CntK, DKMFHI_02250 histidine racemase CntK	FFFKOE_02065 histidine racemase CntK	CCBCGF_01141 histidine racemase CntK	JGDBPP_02250 histidine racemase CntK	FAGMOA_01273 histidine racemase CntK, FAGMOA_01274 histidine racemase CntK	ILCFDA_02198 histidine racemase CntK	IGDPFC_01756 histidine racemase CntK	IADDAB_01708 histidine racemase CntK, IADDAB_01709 histidine racemase CntK	PNNMJO_01476 histidine racemase CntK	LNCHJI_01818 histidine racemase CntK	PCPIIF_02791 histidine racemase CntK	CFPJLB_02007 histidine racemase CntK	ILABDB_01541 histidine racemase CntK	ICINKH_01726 histidine racemase CntK	AMPADN_01840 histidine racemase CntK	NNLOGP_01283 histidine racemase CntK	OPAJLJ_01780 histidine racemase CntK	LEDLIN_01802 histidine racemase CntK, LEDLIN_01803 histidine racemase CntK	EKPIPM_01437 histidine racemase CntK	OFNEOA_01737 histidine racemase CntK	HBDIAC_02192 histidine racemase CntK	MAAGAB_01244 histidine racemase CntK	POMGJE_00897 histidine racemase CntK	EPMNHD_01570 histidine racemase CntK	CEPLCJ_02203 histidine racemase CntK	OOJHFL_00549 histidine racemase CntK	PAGOGN_01013 histidine racemase CntK	FBHPPK_01368 histidine racemase CntK	NAELGF_01478 histidine racemase CntK	NEOIOC_01728 histidine racemase CntK	AMCHJB_01726 histidine racemase CntK	EJJKKB_02296 histidine racemase CntK	LMNGKF_02417 histidine racemase CntK	DGNNGM_02417 histidine racemase CntK	NEJOMA_01767 histidine racemase CntK	APNJGA_01343 histidine racemase CntK	BCAKGK_01546 histidine racemase CntK	OCCPHD_01857 histidine racemase CntK
OG0000089	MMPODD_02319 Intracellular protease amidase	CGEGBA_02716 Intracellular protease amidase, CGEGBA_02855 DJ-1/PfpI domain-containing protein	LDOCIP_02396 Intracellular protease amidase	BEBKIL_02171 Intracellular protease amidase	DDKOIL_02247 Intracellular protease amidase	PKPAKM_02510 Intracellular protease amidase, PKPAKM_02765 DJ-1/PfpI domain-containing protein	NFMFAK_02399 Intracellular protease amidase	KCJIAA_02257 Intracellular protease amidase, KCJIAA_02795 Uncharacterized protein SE_1560	BDJIBN_02573 Intracellular protease amidase	EFPAJP_02390 Intracellular protease amidase	NKALEB_02445 Uncharacterized protein SSP0918	DKMFHI_02337 Intracellular protease amidase	FFFKOE_02273 Intracellular protease amidase	CCBCGF_02157 Intracellular protease amidase	JGDBPP_02375 Intracellular protease amidase	FAGMOA_02083 Intracellular protease amidase	ILCFDA_02374 Intracellular protease amidase	IGDPFC_02201 Intracellular protease amidase	IADDAB_02446 Intracellular protease amidase	PNNMJO_02218 Intracellular protease amidase	LNCHJI_02245 Intracellular protease amidase	PCPIIF_02323 Intracellular protease amidase	CFPJLB_02282 Intracellular protease amidase, CFPJLB_02653 Uncharacterized protein SE_1560	ILABDB_02258 Intracellular protease amidase	ICINKH_02205 Intracellular protease amidase	AMPADN_02307 Intracellular protease amidase	NNLOGP_02258 Intracellular protease amidase	OPAJLJ_02291 Intracellular protease amidase	LEDLIN_02257 Intracellular protease amidase	EKPIPM_02205 Intracellular protease amidase, EKPIPM_02635 Uncharacterized protein SE_1560	OFNEOA_02428 Intracellular protease amidase	HBDIAC_01971 DJ-1/PfpI domain-containing protein, HBDIAC_02310 Intracellular protease amidase	MAAGAB_02421 Uncharacterized protein SSP0918	POMGJE_02368 Intracellular protease amidase	EPMNHD_02368 Intracellular protease amidase	CEPLCJ_02272 Intracellular protease amidase	OOJHFL_02013 Intracellular protease amidase, OOJHFL_02618 Uncharacterized protein SE_1560	PAGOGN_02487 Intracellular protease amidase, PAGOGN_02850 DJ-1/PfpI domain-containing protein	FBHPPK_01984 Intracellular protease amidase	NAELGF_02300 Intracellular protease amidase	NEOIOC_02297 Intracellular protease amidase	AMCHJB_02402 Intracellular protease amidase	EJJKKB_02538 Intracellular protease amidase	LMNGKF_02669 Intracellular protease amidase	DGNNGM_02438 Intracellular protease amidase	NEJOMA_02407 Intracellular protease amidase	APNJGA_02347 Intracellular protease amidase	BCAKGK_02378 Intracellular protease amidase	OCCPHD_02413 Intracellular protease amidase
OG0000091	MMPODD_00141 LD-carboxypeptidase	CGEGBA_02503 LD-carboxypeptidase	LDOCIP_00204 LD-carboxypeptidase	BEBKIL_01246 LD-carboxypeptidase	DDKOIL_00577 LD-carboxypeptidase N-terminal domain-containing protein	PKPAKM_02467 LD-carboxypeptidase	NFMFAK_00960 LD-carboxypeptidase	KCJIAA_00693 LD-carboxypeptidase	BDJIBN_00244 LD-carboxypeptidase	EFPAJP_01950 LD-carboxypeptidase	NKALEB_00783 LD-carboxypeptidase, NKALEB_02722 Putative murein peptide carboxypeptidase	DKMFHI_00559 LD-carboxypeptidase	FFFKOE_00569 LD-carboxypeptidase	CCBCGF_00522 LD-carboxypeptidase	JGDBPP_00070 LD-carboxypeptidase	FAGMOA_00500 LD-carboxypeptidase	ILCFDA_00069 LD-carboxypeptidase	IGDPFC_00069 LD-carboxypeptidase	IADDAB_01121 LD-carboxypeptidase	PNNMJO_00796 LD-carboxypeptidase	LNCHJI_00795 LD-carboxypeptidase	PCPIIF_01814 LD-carboxypeptidase	CFPJLB_00564 LD-carboxypeptidase	ILABDB_00575 LD-carboxypeptidase	ICINKH_00797 LD-carboxypeptidase	AMPADN_02104 LD-carboxypeptidase	NNLOGP_02038 LD-carboxypeptidase	OPAJLJ_01937 LD-carboxypeptidase	LEDLIN_00573 LD-carboxypeptidase	EKPIPM_00238 LD-carboxypeptidase	OFNEOA_00753 LD-carboxypeptidase	HBDIAC_00740 LD-carboxypeptidase	MAAGAB_00395 LD-carboxypeptidase	POMGJE_01541 LD-carboxypeptidase	EPMNHD_00101 LD-carboxypeptidase	CEPLCJ_00505 LD-carboxypeptidase	OOJHFL_00201 LD-carboxypeptidase	PAGOGN_00311 LD-carboxypeptidase	FBHPPK_01774 LD-carboxypeptidase	NAELGF_00797 LD-carboxypeptidase	NEOIOC_00505 LD-carboxypeptidase	AMCHJB_01961 LD-carboxypeptidase	EJJKKB_01749 LD-carboxypeptidase, EJJKKB_02907 Putative murein peptide carboxypeptidase	LMNGKF_00427 LD-carboxypeptidase	DGNNGM_00105 LD-carboxypeptidase	NEJOMA_00630 LD-carboxypeptidase	APNJGA_00621 LD-carboxypeptidase	BCAKGK_00754 LD-carboxypeptidase	OCCPHD_00785 LD-carboxypeptidase
OG0000092	MMPODD_00352 HTH-type transcriptional regulator MalR	CGEGBA_01654 LacI family transcriptional regulator	LDOCIP_00415 HTH-type transcriptional regulator MalR	BEBKIL_01026 HTH-type transcriptional regulator MalR	DDKOIL_00348 HTH-type transcriptional regulator MalR	PKPAKM_01649 LacI family transcriptional regulator	NFMFAK_01156 LacI family transcriptional regulator	KCJIAA_00847 LacI family transcriptional regulator	BDJIBN_00466 LacI family transcriptional regulator	EFPAJP_01045 LacI family transcriptional regulator	NKALEB_01001 HTH-type transcriptional regulator MalR	DKMFHI_00337 HTH-type transcriptional regulator MalR, DKMFHI_00338 hypothetical protein	FFFKOE_00346 HTH-type transcriptional regulator MalR	CCBCGF_00285 HTH-type transcriptional regulator MalR	JGDBPP_00295 HTH-type transcriptional regulator MalR	FAGMOA_00279 HTH-type transcriptional regulator MalR, FAGMOA_00280 hypothetical protein	ILCFDA_00294 HTH-type transcriptional regulator MalR	IGDPFC_00294 substrate-binding domain-containing protein, IGDPFC_00295 Maltose operon transcriptional repressor	IADDAB_00896 HTH-type transcriptional regulator MalR	PNNMJO_01021 HTH-type transcriptional regulator MalR	LNCHJI_01009 HTH-type transcriptional regulator MalR	PCPIIF_00301 LacI family transcriptional regulator	CFPJLB_00345 HTH-type transcriptional regulator MalR	ILABDB_00346 HTH-type transcriptional regulator MalR	ICINKH_01022 HTH-type transcriptional regulator MalR	AMPADN_01044 LacI family transcriptional regulator	NNLOGP_00101 HTH-type transcriptional regulator MalR	OPAJLJ_00129 LacI family transcriptional regulator	LEDLIN_00344 HTH-type transcriptional regulator MalR, LEDLIN_00345 hypothetical protein	EKPIPM_00457 HTH-type transcriptional regulator MalR	OFNEOA_00984 HTH-type transcriptional regulator MalR	HBDIAC_00948 LacI family transcriptional regulator	MAAGAB_00177 HTH-type transcriptional regulator MalR	POMGJE_01764 HTH-type transcriptional regulator MalR	EPMNHD_00325 HTH-type transcriptional regulator MalR	CEPLCJ_00293 HTH-type transcriptional regulator MalR	OOJHFL_01978 HTH-type transcriptional regulator MalR	PAGOGN_00520 LacI family transcriptional regulator	FBHPPK_00695 HTH-type transcriptional regulator MalR	NAELGF_01022 HTH-type transcriptional regulator MalR	NEOIOC_00293 HTH-type transcriptional regulator MalR	AMCHJB_01040 LacI family transcriptional regulator	EJJKKB_01097 LacI family transcriptional regulator	LMNGKF_01844 LacI family transcriptional regulator	DGNNGM_01844 LacI family transcriptional regulator	NEJOMA_00407 HTH-type transcriptional regulator MalR	APNJGA_00861 HTH-type transcriptional regulator MalR	BCAKGK_00994 HTH-type transcriptional regulator MalR	OCCPHD_00998 HTH-type transcriptional regulator MalR
OG0000093	MMPODD_00861 Phospho-sugar mutase, MMPODD_01396 Phosphoglucosamine mutase / phosphomannomutase	CGEGBA_01346 Phospho-sugar mutase	LDOCIP_01342 Phosphoglucosamine mutase / phosphomannomutase, LDOCIP_01568 Phospho-sugar mutase	BEBKIL_00508 Phospho-sugar mutase	DDKOIL_00992 Phospho-sugar mutase	PKPAKM_00632 Phospho-sugar mutase	NFMFAK_00652 Phospho-sugar mutase	KCJIAA_00447 Phospho-sugar mutase	BDJIBN_00004 Phospho-sugar mutase	EFPAJP_00037 Phospho-sugar mutase	NKALEB_00545 Phospho-sugar mutase, NKALEB_01497 Phosphoglucosamine mutase / phosphomannomutase	DKMFHI_01224 Phospho-sugar mutase	FFFKOE_00805 Phospho-sugar mutase	CCBCGF_01763 Phospho-sugar mutase	JGDBPP_01526 Phospho-sugar mutase	FAGMOA_01486 Phospho-sugar mutase, FAGMOA_01703 Phosphoglucosamine mutase / phosphomannomutase	ILCFDA_01165 Phospho-sugar mutase	IGDPFC_00820 Phospho-sugar mutase	IADDAB_00177 Phospho-sugar mutase	PNNMJO_00177 Phospho-sugar mutase	LNCHJI_00554 Phospho-sugar mutase	PCPIIF_01745 Phospho-sugar mutase	CFPJLB_00800 Phospho-sugar mutase	ILABDB_01211 Phospho-sugar mutase	ICINKH_00552 Phospho-sugar mutase	AMPADN_00653 Phospho-sugar mutase	NNLOGP_00988 Phospho-sugar mutase	OPAJLJ_01765 Phospho-sugar mutase	LEDLIN_00780 Phospho-sugar mutase	EKPIPM_00004 Phospho-sugar mutase	OFNEOA_00517 Phospho-sugar mutase	HBDIAC_00547 Phospho-sugar mutase	MAAGAB_00632 Phospho-sugar mutase, MAAGAB_01306 Phosphoglucosamine mutase / phosphomannomutase	POMGJE_01041 Phospho-sugar mutase	EPMNHD_02053 Phospho-sugar mutase	CEPLCJ_00740 Phospho-sugar mutase	OOJHFL_00435 Phospho-sugar mutase	PAGOGN_00004 Phospho-sugar mutase	FBHPPK_00384 Phospho-sugar mutase	NAELGF_00552 Phospho-sugar mutase	NEOIOC_00741 Phospho-sugar mutase	AMCHJB_00037 Phospho-sugar mutase	EJJKKB_01448 Phospho-sugar mutase	LMNGKF_00126 Phospho-sugar mutase	DGNNGM_00406 Phospho-sugar mutase	NEJOMA_02586 Phospho-sugar mutase	APNJGA_00385 Phospho-sugar mutase	BCAKGK_00518 Phospho-sugar mutase	OCCPHD_00549 Phospho-sugar mutase
OG0000094	MMPODD_01122 hypothetical protein, MMPODD_01123 mannonate dehydratase	CGEGBA_02357 mannonate dehydratase	LDOCIP_00927 mannonate dehydratase, LDOCIP_00928 hypothetical protein	BEBKIL_01691 mannonate dehydratase	DDKOIL_01579 mannonate dehydratase	PKPAKM_01891 mannonate dehydratase	NFMFAK_01680 mannonate dehydratase	KCJIAA_02117 mannonate dehydratase	BDJIBN_01098 mannonate dehydratase	EFPAJP_01493 mannonate dehydratase	NKALEB_02032 mannonate dehydratase	DKMFHI_01606 mannonate dehydratase	FFFKOE_01100 mannonate dehydratase	CCBCGF_01467 mannonate dehydratase	JGDBPP_00764 mannonate dehydratase	FAGMOA_01311 mannonate dehydratase	ILCFDA_00763 mannonate dehydratase	IGDPFC_01461 mannonate dehydratase	IADDAB_01316 mannonate dehydratase	PNNMJO_01740 mannonate dehydratase	LNCHJI_01663 mannonate dehydratase	PCPIIF_00770 mannonate dehydratase	CFPJLB_01693 mannonate dehydratase, CFPJLB_01694 mannonate dehydratase	ILABDB_01789 mannonate dehydratase	ICINKH_01498 mannonate dehydratase	AMPADN_01493 mannonate dehydratase	NNLOGP_01553 mannonate dehydratase	OPAJLJ_00769 mannonate dehydratase	LEDLIN_01080 mannonate dehydratase	EKPIPM_00855 mannonate dehydratase	OFNEOA_01456 mannonate dehydratase, OFNEOA_01457 hypothetical protein	HBDIAC_01501 mannonate dehydratase	MAAGAB_01744 mannonate dehydratase	POMGJE_00303 mannonate dehydratase	EPMNHD_00976 mannonate dehydratase	CEPLCJ_01362 mannonate dehydratase	OOJHFL_00990 mannonate dehydratase	PAGOGN_01550 mannonate dehydratase	FBHPPK_01454 mannonate dehydratase	NAELGF_01743 mannonate dehydratase	NEOIOC_01387 mannonate dehydratase	AMCHJB_01488 mannonate dehydratase	EJJKKB_00315 mannonate dehydratase	LMNGKF_00742 mannonate dehydratase	DGNNGM_00742 mannonate dehydratase	NEJOMA_01033 mannonate dehydratase	APNJGA_01808 mannonate dehydratase, APNJGA_01809 hypothetical protein	BCAKGK_01825 hypothetical protein, BCAKGK_01826 mannonate dehydratase	OCCPHD_01649 mannonate dehydratase
OG0000095	MMPODD_01130 hypothetical protein, MMPODD_01131 hypothetical protein, MMPODD_01132 Iron-siderophore ABC transporter periplsamic protein	CGEGBA_02364 Fe/B12 periplasmic-binding domain-containing protein	LDOCIP_00918 Iron-siderophore ABC transporter periplsamic protein, LDOCIP_00919 hypothetical protein, LDOCIP_00920 hypothetical protein	BEBKIL_01684 Iron-siderophore ABC transporter substrate-binding protein	DDKOIL_01572 Iron-siderophore ABC transporter substrate-binding protein	PKPAKM_01898 Fe/B12 periplasmic-binding domain-containing protein	NFMFAK_01687 Fe/B12 periplasmic-binding domain-containing protein	KCJIAA_02124 Fe/B12 periplasmic-binding domain-containing protein	BDJIBN_01091 Fe/B12 periplasmic-binding domain-containing protein	EFPAJP_01500 Fe/B12 periplasmic-binding domain-containing protein	NKALEB_02025 Fe/B12 periplasmic-binding domain-containing protein	DKMFHI_01923 Iron-siderophore ABC transporter substrate-binding protein	FFFKOE_01107 Fe/B12 periplasmic-binding domain-containing protein	CCBCGF_01460 Fe/B12 periplasmic-binding domain-containing protein	JGDBPP_00757 Fe/B12 periplasmic-binding domain-containing protein	FAGMOA_02067 Iron-siderophore ABC transporter substrate-binding protein	ILCFDA_00756 Fe/B12 periplasmic-binding domain-containing protein	IGDPFC_01468 Iron-siderophore ABC transporter substrate-binding protein	IADDAB_01309 Fe/B12 periplasmic-binding domain-containing protein	PNNMJO_01747 Fe/B12 periplasmic-binding domain-containing protein	LNCHJI_01656 Iron-siderophore ABC transporter substrate-binding protein	PCPIIF_00777 Fe/B12 periplasmic-binding domain-containing protein	CFPJLB_01686 Fe/B12 periplasmic-binding domain-containing protein	ILABDB_01796 hypothetical protein, ILABDB_01797 Iron-siderophore ABC transporter substrate-binding protein	ICINKH_01491 Fe/B12 periplasmic-binding domain-containing protein	AMPADN_01500 Fe/B12 periplasmic-binding domain-containing protein	NNLOGP_01546 Fe/B12 periplasmic-binding domain-containing protein	OPAJLJ_00776 Fe/B12 periplasmic-binding domain-containing protein	LEDLIN_01073 Fe/B12 periplasmic-binding domain-containing protein	EKPIPM_00862 Iron-siderophore ABC transporter substrate-binding protein	OFNEOA_01449 Fe/B12 periplasmic-binding domain-containing protein	HBDIAC_01508 Iron-siderophore ABC transporter substrate-binding protein	MAAGAB_01751 Fe/B12 periplasmic-binding domain-containing protein	POMGJE_00296 Iron-siderophore ABC transporter substrate-binding protein	EPMNHD_00969 Iron-siderophore ABC transporter substrate-binding protein	CEPLCJ_01353 Iron-siderophore ABC transporter periplsamic protein, CEPLCJ_01354 hypothetical protein, CEPLCJ_01355 hypothetical protein	OOJHFL_00997 Iron-siderophore ABC transporter substrate-binding protein	PAGOGN_01543 Iron-siderophore ABC transporter substrate-binding protein, PAGOGN_02753 Fe/B12 periplasmic-binding domain-containing protein	FBHPPK_01461 Iron-siderophore ABC transporter substrate-binding protein	NAELGF_01750 Fe/B12 periplasmic-binding domain-containing protein	NEOIOC_01378 Iron-siderophore ABC transporter periplsamic protein, NEOIOC_01379 hypothetical protein, NEOIOC_01380 hypothetical protein	AMCHJB_01495 Fe/B12 periplasmic-binding domain-containing protein	EJJKKB_00308 Fe/B12 periplasmic-binding domain-containing protein	LMNGKF_00749 Fe/B12 periplasmic-binding domain-containing protein	DGNNGM_00749 Fe/B12 periplasmic-binding domain-containing protein	NEJOMA_01026 Iron-siderophore ABC transporter substrate-binding protein	APNJGA_01801 Fe/B12 periplasmic-binding domain-containing protein	BCAKGK_01833 Fe/B12 periplasmic-binding domain-containing protein	OCCPHD_01642 Fe/B12 periplasmic-binding domain-containing protein
OG0000096	MMPODD_01345 Helix-turn-helix transcriptional regulator	CGEGBA_00433 XRE family transcriptional regulator	LDOCIP_01393 Helix-turn-helix transcriptional regulator	BEBKIL_01488 Helix-turn-helix transcriptional regulator	DDKOIL_01236 Helix-turn-helix transcriptional regulator	PKPAKM_01010 XRE family transcriptional regulator	NFMFAK_01894 XRE family transcriptional regulator	KCJIAA_00262 XRE family transcriptional regulator	BDJIBN_02221 XRE family transcriptional regulator	EFPAJP_01865 XRE family transcriptional regulator	NKALEB_01411 Helix-turn-helix transcriptional regulator	DKMFHI_01311 Helix-turn-helix transcriptional regulator	FFFKOE_01466 Helix-turn-helix transcriptional regulator	CCBCGF_01043 Helix-turn-helix transcriptional regulator	JGDBPP_01817 Helix-turn-helix transcriptional regulator	FAGMOA_01745 Helix-turn-helix transcriptional regulator	ILCFDA_01639 Helix-turn-helix transcriptional regulator	IGDPFC_02430 Helix-turn-helix transcriptional regulator	IADDAB_01802 Helix-turn-helix transcriptional regulator	PNNMJO_01588 Helix-turn-helix transcriptional regulator	LNCHJI_01907 Helix-turn-helix transcriptional regulator	PCPIIF_00691 XRE family transcriptional regulator	CFPJLB_02386 Helix-turn-helix transcriptional regulator	ILABDB_01413 Helix-turn-helix transcriptional regulator	ICINKH_01839 Helix-turn-helix transcriptional regulator	AMPADN_01706 XRE family transcriptional regulator, AMPADN_02868 helix-turn-helix transcriptional regulator	NNLOGP_01397 Helix-turn-helix transcriptional regulator	OPAJLJ_00473 XRE family transcriptional regulator, OPAJLJ_02888 helix-turn-helix transcriptional regulator	LEDLIN_01548 Helix-turn-helix transcriptional regulator	EKPIPM_01327 Helix-turn-helix transcriptional regulator	OFNEOA_01904 Helix-turn-helix transcriptional regulator	HBDIAC_02084 Helix-turn-helix transcriptional regulator	MAAGAB_01393 Helix-turn-helix transcriptional regulator	POMGJE_00813 Helix-turn-helix transcriptional regulator	EPMNHD_01486 Helix-turn-helix transcriptional regulator	CEPLCJ_01730 Helix-turn-helix transcriptional regulator	OOJHFL_00660 Helix-turn-helix transcriptional regulator	PAGOGN_01144 hypothetical protein	FBHPPK_01279 XRE family transcriptional regulator	NAELGF_01591 Helix-turn-helix transcriptional regulator	NEOIOC_01861 Helix-turn-helix transcriptional regulator	AMCHJB_01876 XRE family transcriptional regulator	EJJKKB_00685 XRE family transcriptional regulator	LMNGKF_01215 XRE family transcriptional regulator	DGNNGM_01215 XRE family transcriptional regulator	NEJOMA_01851 Helix-turn-helix transcriptional regulator	APNJGA_01261 Helix-turn-helix transcriptional regulator	BCAKGK_01439 Helix-turn-helix transcriptional regulator	OCCPHD_01988 Helix-turn-helix transcriptional regulator
OG0000097	MMPODD_01807 Aldo/keto reductase	CGEGBA_00490 Aldo/keto reductase, CGEGBA_00864 Aldo/keto reductase	LDOCIP_02004 Aldo/keto reductase	BEBKIL_00144 Aldo/keto reductase	DDKOIL_01898 Aldo/keto reductase	PKPAKM_00150 Aldo/keto reductase, PKPAKM_01067 Aldo/keto reductase	NFMFAK_00237 Aldo/keto reductase, NFMFAK_01841 Aldo/keto reductase	KCJIAA_01590 Aldo/keto reductase	BDJIBN_01813 Aldo/keto reductase	EFPAJP_00453 Aldo/keto reductase, EFPAJP_01918 Aldo/keto reductase	NKALEB_00157 Aldo/keto reductase	DKMFHI_00647 Aldo/keto reductase	FFFKOE_01888 Aldo/keto reductase	CCBCGF_00856 Aldo/keto reductase	JGDBPP_01144 Aldo/keto reductase	FAGMOA_00718 Aldo/keto reductase	ILCFDA_01555 Aldo/keto reductase	IGDPFC_01186 Aldo/keto reductase	IADDAB_00564 Aldo/keto reductase	PNNMJO_00576 Aldo/keto reductase	LNCHJI_00154 Aldo/keto reductase	PCPIIF_01432 Aldo/keto reductase	CFPJLB_01236 Aldo/keto reductase	ILABDB_00876 Aldo/keto reductase	ICINKH_00153 Aldo/keto reductase	AMPADN_00237 Aldo/keto reductase, AMPADN_01653 Aldo/keto reductase	NNLOGP_00659 Aldo/keto reductase	OPAJLJ_01451 Aldo/keto reductase	LEDLIN_01410 Aldo/keto reductase	EKPIPM_01109 Aldo/keto reductase	OFNEOA_00153 Aldo/keto reductase	HBDIAC_00147 Aldo/keto reductase	MAAGAB_00998 Aldo/keto reductase	POMGJE_01430 Aldo/keto reductase	EPMNHD_01664 Aldo/keto reductase	CEPLCJ_01106 Aldo/keto reductase	OOJHFL_02379 Aldo/keto reductase	PAGOGN_01978 Aldo/keto reductase	FBHPPK_00017 Aldo/keto reductase	NAELGF_00153 Aldo/keto reductase	NEOIOC_01131 Aldo/keto reductase	AMCHJB_00451 Aldo/keto reductase, AMCHJB_01929 Aldo/keto reductase	EJJKKB_00744 Aldo/keto reductase, EJJKKB_02141 Aldo/keto reductase	LMNGKF_01274 Aldo/keto reductase, LMNGKF_02262 Aldo/keto reductase	DGNNGM_01274 Aldo/keto reductase, DGNNGM_02262 Aldo/keto reductase	NEJOMA_01673 Aldo/keto reductase	APNJGA_00021 Aldo/keto reductase	BCAKGK_00153 Aldo/keto reductase	OCCPHD_00158 Aldo/keto reductase
OG0000098	MMPODD_00796 Excinuclease ABC subunit UvrA	CGEGBA_01416 Excinuclease ABC subunit UvrA	LDOCIP_01632 Excinuclease ABC subunit UvrA	BEBKIL_00572 Excinuclease ABC subunit UvrA	DDKOIL_01056 Excinuclease ABC subunit UvrA	PKPAKM_00702 Excinuclease ABC subunit UvrA	NFMFAK_00724 Excinuclease ABC subunit UvrA	KCJIAA_00513 Excinuclease ABC subunit UvrA, KCJIAA_02794 ABC transporter domain-containing protein	BDJIBN_00070 Excinuclease ABC subunit UvrA	EFPAJP_02538 Excinuclease ABC subunit UvrA	NKALEB_00609 Excinuclease ABC subunit UvrA	DKMFHI_01160 Excinuclease ABC subunit UvrA	FFFKOE_00741 Excinuclease ABC subunit UvrA	CCBCGF_01827 Excinuclease ABC subunit UvrA	JGDBPP_01461 Excinuclease ABC subunit UvrA	FAGMOA_01550 Excinuclease ABC subunit UvrA	ILCFDA_01100 Excinuclease ABC subunit UvrA	IGDPFC_00756 Excinuclease ABC subunit UvrA	IADDAB_00113 Excinuclease ABC subunit UvrA	PNNMJO_00113 Excinuclease ABC subunit UvrA	LNCHJI_00618 Excinuclease ABC subunit UvrA	PCPIIF_01679 Excinuclease ABC subunit UvrA	CFPJLB_00736 Excinuclease ABC subunit UvrA, CFPJLB_02652 ABC transporter domain-containing protein	ILABDB_01275 Excinuclease ABC subunit UvrA	ICINKH_00616 Excinuclease ABC subunit UvrA	AMPADN_02630 Excinuclease ABC subunit UvrA	NNLOGP_00924 Excinuclease ABC subunit UvrA	OPAJLJ_01699 Excinuclease ABC subunit UvrA	LEDLIN_00844 Excinuclease ABC subunit UvrA	EKPIPM_00068 Excinuclease ABC subunit UvrA, EKPIPM_02634 ABC transporter domain-containing protein	OFNEOA_00581 Excinuclease ABC subunit UvrA	HBDIAC_00612 Excinuclease ABC subunit UvrA	MAAGAB_00568 Excinuclease ABC subunit UvrA	POMGJE_02116 Excinuclease ABC subunit UvrA	EPMNHD_02252 Excinuclease ABC subunit UvrA	CEPLCJ_00676 Excinuclease ABC subunit UvrA	OOJHFL_00371 Excinuclease ABC subunit UvrA, OOJHFL_02617 ABC transporter domain-containing protein	PAGOGN_00068 Excinuclease ABC subunit UvrA, PAGOGN_01102 ABC transporter domain-containing protein	FBHPPK_00448 Excinuclease ABC subunit UvrA	NAELGF_00616 Excinuclease ABC subunit UvrA	NEOIOC_00677 Excinuclease ABC subunit UvrA	AMCHJB_02642 Excinuclease ABC subunit UvrA	EJJKKB_01514 Excinuclease ABC subunit UvrA	LMNGKF_00192 Excinuclease ABC subunit UvrA	DGNNGM_00340 Excinuclease ABC subunit UvrA	NEJOMA_02086 Excinuclease ABC subunit UvrA	APNJGA_00449 Excinuclease ABC subunit UvrA	BCAKGK_00582 Excinuclease ABC subunit UvrA	OCCPHD_00613 Excinuclease ABC subunit UvrA
OG0000099	MMPODD_00810 Nramp family divalent metal transporter	CGEGBA_01396 Nramp family divalent metal transporter	LDOCIP_01618 Nramp family divalent metal transporter	BEBKIL_00558 Nramp family divalent metal transporter	DDKOIL_01042 Nramp family divalent metal transporter, DDKOIL_02682 Nramp family divalent metal transporter	PKPAKM_00682 Nramp family divalent metal transporter	NFMFAK_00706 Nramp family divalent metal transporter	KCJIAA_00497 Nramp family divalent metal transporter	BDJIBN_00054 Nramp family divalent metal transporter	EFPAJP_02520 Nramp family divalent metal transporter	NKALEB_00595 Nramp family divalent metal transporter	DKMFHI_01174 Nramp family divalent metal transporter	FFFKOE_00755 Nramp family divalent metal transporter	CCBCGF_01813 Nramp family divalent metal transporter	JGDBPP_01475 Nramp family divalent metal transporter	FAGMOA_01536 Nramp family divalent metal transporter	ILCFDA_01114 Nramp family divalent metal transporter	IGDPFC_00770 Nramp family divalent metal transporter	IADDAB_00127 Nramp family divalent metal transporter	PNNMJO_00127 Nramp family divalent metal transporter	LNCHJI_00604 Nramp family divalent metal transporter	PCPIIF_01695 Nramp family divalent metal transporter	CFPJLB_00750 Nramp family divalent metal transporter	ILABDB_01261 Nramp family divalent metal transporter, ILABDB_02609 Nramp family divalent metal transporter	ICINKH_00602 Nramp family divalent metal transporter	AMPADN_02648 Nramp family divalent metal transporter	NNLOGP_00938 Nramp family divalent metal transporter, NNLOGP_02604 Nramp family divalent metal transporter	OPAJLJ_01715 Nramp family divalent metal transporter	LEDLIN_00830 Nramp family divalent metal transporter	EKPIPM_00054 Nramp family divalent metal transporter	OFNEOA_00567 Nramp family divalent metal transporter	HBDIAC_00597 Nramp family divalent metal transporter	MAAGAB_00582 Nramp family divalent metal transporter	POMGJE_00991 Nramp family divalent metal transporter	EPMNHD_02103 Nramp family divalent metal transporter	CEPLCJ_00690 Nramp family divalent metal transporter	OOJHFL_00385 Nramp family divalent metal transporter	PAGOGN_00054 Nramp family divalent metal transporter	FBHPPK_00434 Nramp family divalent metal transporter	NAELGF_00602 Nramp family divalent metal transporter	NEOIOC_00691 Nramp family divalent metal transporter	AMCHJB_02660 Nramp family divalent metal transporter	EJJKKB_01498 Nramp family divalent metal transporter	LMNGKF_00176 Nramp family divalent metal transporter	DGNNGM_00356 Nramp family divalent metal transporter	NEJOMA_02536 Nramp family divalent metal transporter	APNJGA_00435 Nramp family divalent metal transporter	BCAKGK_00568 Nramp family divalent metal transporter	OCCPHD_00599 Nramp family divalent metal transporter
OG0000100	MMPODD_01168 antiholin-like protein LrgB	CGEGBA_02403 antiholin-like protein LrgB	LDOCIP_00883 antiholin-like protein LrgB	BEBKIL_01649 antiholin-like protein LrgB	DDKOIL_01538 antiholin-like protein LrgB	PKPAKM_01937 antiholin-like protein LrgB	NFMFAK_01726 antiholin-like protein LrgB	KCJIAA_02158 antiholin-like protein LrgB	BDJIBN_01057 antiholin-like protein LrgB	EFPAJP_01539 antiholin-like protein LrgB	NKALEB_01991 antiholin-like protein LrgB	DKMFHI_01957 antiholin-like protein LrgB	FFFKOE_01141 antiholin-like protein LrgB	CCBCGF_01426 antiholin-like protein LrgB	JGDBPP_00723 antiholin-like protein LrgB	FAGMOA_02033 antiholin-like protein LrgB	ILCFDA_00722 antiholin-like protein LrgB	IGDPFC_01502 antiholin-like protein LrgB	IADDAB_01275 antiholin-like protein LrgB, IADDAB_01875 antiholin-like protein LrgB	PNNMJO_01780 antiholin-like protein LrgB	LNCHJI_01622 antiholin-like protein LrgB	PCPIIF_00811 antiholin-like protein LrgB, PCPIIF_02819 antiholin-like protein LrgB	CFPJLB_01652 antiholin-like protein LrgB	ILABDB_01831 antiholin-like protein LrgB	ICINKH_01457 antiholin-like protein LrgB	AMPADN_01539 antiholin-like protein LrgB	NNLOGP_01512 antiholin-like protein LrgB	OPAJLJ_00810 antiholin-like protein LrgB, OPAJLJ_02854 antiholin-like protein LrgB	LEDLIN_01039 antiholin-like protein LrgB	EKPIPM_00896 antiholin-like protein LrgB	OFNEOA_01414 antiholin-like protein LrgB	HBDIAC_01547 antiholin-like protein LrgB	MAAGAB_01339 antiholin-like protein LrgB, MAAGAB_01785 antiholin-like protein LrgB	POMGJE_00262 antiholin-like protein LrgB	EPMNHD_00935 antiholin-like protein LrgB	CEPLCJ_01319 antiholin-like protein LrgB	OOJHFL_01031 antiholin-like protein LrgB	PAGOGN_01504 antiholin-like protein LrgB	FBHPPK_01495 antiholin-like protein LrgB	NAELGF_01784 antiholin-like protein LrgB	NEOIOC_01344 antiholin-like protein LrgB	AMCHJB_01534 antiholin-like protein LrgB	EJJKKB_00274 antiholin-like protein LrgB	LMNGKF_00783 antiholin-like protein LrgB	DGNNGM_00783 antiholin-like protein LrgB	NEJOMA_00992 antiholin-like protein LrgB	APNJGA_01767 antiholin-like protein LrgB	BCAKGK_01868 antiholin-like protein LrgB	OCCPHD_01608 antiholin-like protein LrgB
OG0000101	MMPODD_01526 histidine kinase	CGEGBA_00234 histidine kinase	LDOCIP_01212 histidine kinase	BEBKIL_01344 histidine kinase, BEBKIL_02575 histidine kinase	DDKOIL_01398 histidine kinase	PKPAKM_00813 histidine kinase	NFMFAK_02089 histidine kinase	KCJIAA_02385 histidine kinase	BDJIBN_02290 histidine kinase	EFPAJP_01670 histidine kinase	NKALEB_01612 HAMP domain-containing sensor histidine kinase	DKMFHI_02179 histidine kinase	FFFKOE_02115 HAMP domain-containing sensor histidine kinase	CCBCGF_01197 HAMP domain-containing sensor histidine kinase	JGDBPP_02325 histidine kinase	FAGMOA_01204 histidine kinase	ILCFDA_02123 histidine kinase	IGDPFC_01685 histidine kinase	IADDAB_01637 histidine kinase	PNNMJO_01405 histidine kinase	LNCHJI_01760 histidine kinase	PCPIIF_01966 histidine kinase	CFPJLB_02055 histidine kinase	ILABDB_01612 histidine kinase, ILABDB_02620 histidine kinase	ICINKH_01655 histidine kinase	AMPADN_01901 histidine kinase	NNLOGP_01212 histidine kinase, NNLOGP_02615 histidine kinase	OPAJLJ_02337 histidine kinase	LEDLIN_01874 histidine kinase	EKPIPM_01484 HAMP domain-containing sensor histidine kinase	OFNEOA_01687 HAMP domain-containing sensor histidine kinase	HBDIAC_02246 histidine kinase	MAAGAB_01190 HAMP domain-containing sensor histidine kinase	POMGJE_00956 histidine kinase	EPMNHD_01629 histidine kinase	CEPLCJ_02159 histidine kinase	OOJHFL_00502 HAMP domain-containing sensor histidine kinase	PAGOGN_00958 histidine kinase	FBHPPK_01424 histidine kinase	NAELGF_01407 histidine kinase	NEOIOC_01684 histidine kinase	AMCHJB_01665 histidine kinase	EJJKKB_02224 histidine kinase	LMNGKF_02345 histidine kinase	DGNNGM_02345 histidine kinase	NEJOMA_01708 histidine kinase	APNJGA_01393 HAMP domain-containing sensor histidine kinase	BCAKGK_01596 HAMP domain-containing sensor histidine kinase	OCCPHD_01806 HAMP domain-containing sensor histidine kinase
[truncated: 3,925 more rows]
[truncated: 49 more columns]

## Sheet: S3_Gene_and_orthogroup_IDs
# Supplemental Table 3: Assigned gene symbols and co-occurence for orthogroups of interest
#
# Assigned gene symbol: common gene name when available, otherwise the gene cluster was assigned a name based on predicted gene product or orthogroup ID, denoted by 'uc'
# Gene product: the most commonly predicted gene product for this orthogroup/gene cluster
# Orthogroup ID: the identification number assigned by Orthofinder
# Orthogroups in same isolates: orthogroups which were always present or absent in the same isolates
#
Orthogroup_ID	Gene_product	Assigned_gene_symbol	Orthogroups_in_same_isolates	Most_commonly_with		HS10611821	HS10716403	HS11113553	HS11710967	HS20308858	HS20601706	HS20709426	HS20714369	HS20805135	HS20814151	HS20815059	HS20900939	HS21004315	HS21012228	HS21100024	HS21100677	HS21102332	HS21113734	HS21113901	HS21207617	HS21415913	HS21611124	HS21900044	HS22306050	HS22311597	HS22607253	HS22707758	HS22809540	HS30104334	HS30110748	HS30608382	HS30610217	HS30711372	HS31316170	HS31316347	HS31401814	HS31411745	HS31702836	HS32014648	HS32200638	HS32303445	HS32304688	HS32307146	HS32312270
OG0002464	Tandem-type lipoprotein	ucLIPP1	OG0002464	OG0000029 OG0002485 OG0002493 OG0000129 OG0002489		FALSE	FALSE	FALSE	FALSE	TRUE	FALSE	FALSE	FALSE	FALSE	FALSE	FALSE	TRUE	FALSE	FALSE	TRUE	TRUE	TRUE	TRUE	TRUE	TRUE	FALSE	TRUE	FALSE	TRUE	TRUE	FALSE	TRUE	TRUE	TRUE	FALSE	FALSE	FALSE	TRUE	FALSE	FALSE	FALSE	FALSE	TRUE	FALSE	TRUE	FALSE	FALSE	FALSE	FALSE
OG0002489	Uncharacterized protein	uc2489	OG0002489	OG0002298 OG0002485 OG0002493 OG0002444 OG0002464		FALSE	FALSE	FALSE	FALSE	FALSE	FALSE	FALSE	FALSE	FALSE	FALSE	TRUE	TRUE	FALSE	TRUE	TRUE	TRUE	TRUE	TRUE	TRUE	TRUE	FALSE	FALSE	FALSE	TRUE	TRUE	FALSE	TRUE	FALSE	TRUE	FALSE	FALSE	FALSE	TRUE	TRUE	TRUE	FALSE	FALSE	FALSE	TRUE	TRUE	FALSE	FALSE	FALSE	FALSE
OG0000084	DUF334 domain-containing protein	ucDUF334	OG0000084	OG0002298 OG0002534 OG0000129 OG0002464 OG0000084		TRUE	FALSE	TRUE	TRUE	TRUE	FALSE	FALSE	FALSE	FALSE	TRUE	TRUE	TRUE	FALSE	TRUE	FALSE	TRUE	FALSE	FALSE	TRUE	TRUE	FALSE	TRUE	FALSE	TRUE	FALSE	TRUE	TRUE	FALSE	FALSE	FALSE	TRUE	TRUE	TRUE	FALSE	FALSE	FALSE	FALSE	FALSE	FALSE	TRUE	TRUE	FALSE	FALSE	FALSE
[truncated: 116 more rows]
[truncated: 54 more columns]
